# Supplementary material for: Microevolutionary mechanism of high‐altitude adaptation in Tibetan chicken populations from an elevation gradient
Source: Evol Appl. 2022 Oct 31;15(12):2100–12. doi: 10.1111/eva.13503 (PMC9753841; doi:10.1111/eva.13503)
Supplement: Supplementary file 2 — Table S1 [file EVA-15-2100-s002.xlsx]

## Sheet: Table S1
Table S1. Population information
Populations	Code	Size	Average Altitude(meters)	Sample locations	Geographic origins
					Latitude (ºN)	Longitude (ºE)
Shannan chicken	SN	17	3600	Tibet, China	29.22	91.76
Gongbujiangda chicken	GB	11	3600	Tibet, China	29.88	93.24
Linzhi chicken	LZ	9	3500	Tibet, China	29.63	94.36
Nixi chicken	NX	21	3200	Yunnan, China	27.81	99.7
Lijiang chicken	LJ	21	2500	Yunnan, China	26.87	100.22
Wuliangshan chicken	WLS	24	1500	Yunnan, China	25.04	100.5
Yimen chicken	YM	10	1500	Yunnan, China	24.67	102.16
Zhenyuan chicken	ZY	26	1500	Yunnan, China	24	101.1
Zhaotong chicken	ZT	10	1500	Yunnan, China	27.32	107.3
Chahua chickens	CH	18	500	Yunnan, China	22	100.79
Banna game chicken	BG	11	500	Yunnan, China	22	100.79
Red jungle fowl	RJF	10	500	Yunnan, China	22	100.79

## Sheet: Table S2
Table S2. Sequencing data statistics
Sample ID	Raw bases	Clean bases	Raw reads	Clean reads	Coverage depth (×)	Properly paired mapping Rate (%)
SN01	15.33G	15.03G	102186274	100336626	14.36	95.07
SN02	15.01G	14.80G	100061446	98752550	14.09	95.27
SN03	16.32G	16.05G	108823660	107165194	15.26	94.98
SN04	16.06G	15.76G	107081964	105258364	15.01	90.81
SN05	15.17G	14.88G	101150498	99446818	14.19	92.21
SN06	15.73G	15.49G	104873374	103403772	14.82	92.74
SN07	16.24G	16.01G	108299678	106756644	15.4	96.38
SN08	16.07G	15.77G	107110924	105329408	15.03	91.98
SN09	16.40G	16.05G	109339378	107228696	15.2	92.48
SN10	15.25G	14.94G	101672376	99795720	14.16	93.08
SN11	16.49G	16.23G	109936766	108361914	15.52	91.07
SN12	16.01G	15.74G	106737700	105073002	14.96	83.68
SN13	15.77G	15.51G	105147936	103519094	14.82	96.14
SN14	15.04G	14.82G	100281280	98880790	14.21	96.11
SN15	15.49G	15.24G	103248230	101740662	14.52	95.92
SN16	16.42G	16.11G	109440662	107537624	15.3	95.03
SN17	15.21G	14.97G	101368576	99906604	14.23	95.11
GB01	16.15G	15.89G	107664944	106051082	15.1861	97.13
GB02	14.60G	14.36G	97321084	95891910	13.6824	97.27
GB03	15.12G	14.86G	100813204	99166432	14.1365	97.49
GB04	15.47G	15.13G	103155762	101052842	14.3428	96.28
GB05	15.07G	14.82G	100440664	98945194	14.1042	96.74
GB06	15.74G	15.39G	104938576	102843684	14.6068	95.34
GB07	15.43G	15.18G	102855572	101325492	14.4979	96.34
GB08	15.50G	15.03G	103337960	100461820	14.2805	96.38
GB09	15.44G	15.17G	102934942	101267392	14.4189	97.26
GB10	15.00G	14.68G	100057634	98099194	14.0363	96.57
GB11	15.11G	14.75G	100748042	98578692	14.05	96.14
LZ01	16.12G	15.87G	107452074	105870910	15.15	98.22
LZ02	15.73G	15.46G	104888986	103183088	14.76	98.16
LZ03	15.44G	15.25G	102903328	101737516	14.58	97.89
LZ04	15.67G	15.43G	104495168	102953994	14.69	97.67
LZ05	15.60G	15.35G	103970944	102445462	14.64	98.01
LZ06	16.20G	15.98G	108015550	106626514	15.31	98.08
LZ07	16.15G	15.94G	107680568	106372222	15.25	97.93
LZ08	14.86G	14.67G	99056014	97854894	14.05	97.8
LZ09	16.20G	15.94G	107976620	106364348	15.23	98.42
NX01	16.27G	15.99G	108462094	106713012	15.2586	97.88
NX02	15.04G	14.80G	100292734	98730046	14.1254	98
NX03	15.10G	14.91G	100687062	99439882	14.25	98.3
NX04	14.54G	14.34G	96925524	95641670	13.7807	98.3
NX05	15.41G	15.11G	102709996	100887164	14.4	97.02
NX06	15.03G	14.81G	100201442	98818972	14.1464	98.08
NX07	15.63G	15.19G	104179004	101468368	14.439	92.01
NX08	15.37G	15.06G	102451344	100537090	14.4653	96.29
NX09	15.36G	15.11G	102409144	100858148	14.3651	96.91
NX10	15.43G	15.07G	102840262	100607286	14.3444	96.55
NX11	15.38G	15.01G	102526920	100207808	14.2911	96.46
NX12	15.43G	15.11G	102851978	100894252	14.37	97.06
NX13	15.23G	14.89G	101565746	99441412	14.11	95.9
NX14	15.17G	14.84G	101131890	99103920	14.1	96.63
NX15	15.17G	14.82G	101125012	98934286	14.05	94.53
NX16	15.18G	14.73G	101180678	98350740	13.96	95.41
NX17	15.63G	15.27G	104174694	101972854	14.5	96.79
NX18	15.09G	14.78G	100597286	98698932	14.02	92.97
NX19	15.33G	15.03G	102171150	100327074	14.37	96.13
NX20	15.53G	15.19G	103529286	101478182	14.43	96.6
NX21	15.56G	15.18G	103711376	101411304	14.26	92.46
LJ01	15.15G	14.84G	100973956	99105510	14.0551	94.67
LJ02	15.15G	14.90G	101000844	99431768	14.2404	93.94
LJ03	15.12G	14.88G	100820776	99332244	14.2459	93.04
LJ04	15.60G	15.34G	103993172	102364206	14.6423	96.09
LJ05	15.23G	14.94G	101520440	99747570	14.1888	94.03
LJ06	16.20G	16.03G	107997808	106922340	15.2926	97.94
LJ07	15.43G	15.17G	102834096	101281000	14.4981	95.87
LJ08	14.82G	14.64G	98812084	97711408	13.9953	98.19
LJ09	15.37G	15.20G	102480132	101403720	14.502	97.58
LJ10	15.45G	15.18G	102983842	101309850	14.4221	96.67
LJ11	15.05G	14.88G	100343042	99290088	14.2304	98.22
LJ12	15.88G	15.70G	105887374	104743230	15.0193	98.26
LJ13	15.45G	15.22G	103022352	101527650	14.5135	97.74
LJ14	15.08G	14.83G	100561462	99008816	14.1829	92.69
LJ15	15.45G	15.21G	103003364	101532608	14.6169	98.18
LJ16	15.61G	15.34G	104047172	102410632	14.6068	96.08
LJ17	15.72G	15.41G	104809648	102899910	14.717	96.44
LJ18	15.04G	14.83G	100270354	98921966	14.1768	98.14
LJ19	15.68G	15.51G	104561842	103494262	14.9072	98.08
LJ20	16.37G	16.18G	109108490	107937118	15.5441	98.11
LJ21	15.21G	15.03G	101395834	100293606	14.4607	98.19
WLS01	15.11G	14.86G	100702618	99207986	14.2387	97.59
WLS02	15.59G	15.32G	103929606	102206736	14.6662	97.78
WLS03	15.67G	15.39G	104440584	102687994	14.671	98.04
WLS04	14.72G	14.44G	98119184	96336608	13.7812	98.33
WLS05	15.11G	14.84G	100758132	99030022	14.1582	98.11
WLS06	15.42G	15.13G	102784268	100932064	14.4524	98.31
WLS07	15.30G	15.02G	102027862	100244082	14.4332	98.15
WLS08	15.35G	15.04G	102337346	100329430	14.351	98.39
WLS09	15.11G	14.74G	100706156	98399878	14.0116	94.4
WLS10	15.42G	15.13G	102807102	100943660	14.4394	98.12
WLS11	15.29G	15.00G	101949894	100184984	14.3614	96.55
WLS12	15.51G	15.21G	103387952	101566900	14.559	97.29
WLS13	15.72G	15.47G	104774568	103264668	14.8271	97.11
WLS14	15.87G	15.58G	105832612	103958070	14.9371	98.01
WLS15	15.61G	15.35G	104077558	102499208	14.7206	97.15
WLS16	15.54G	15.30G	103587176	102081632	14.7052	98.25
WLS17	15.27G	14.98G	101826744	100050668	14.267	96.98
WLS18	15.28G	14.95G	101875268	99834324	14.3074	96.48
WLS19	15.60G	15.38G	104002774	102617704	14.6663	97.95
WLS20	15.00G	14.68G	100036532	97981402	14.0668	95.27
WLS21	16.40G	16.15G	109332656	107730274	15.5371	98.4
WLS22	15.94G	15.69G	106287712	104696438	15.0758	98.2
WLS23	15.81G	15.59G	105431332	104005752	14.9654	98.03
WLS24	15.94G	15.69G	106266038	104694868	15.0688	98.07
YM01	15.06G	14.72G	100420620	98284964	14.1	96.67
YM02	15.92G	15.69G	106157052	104704218	15.04	97.41
YM03	15.28G	14.89G	101856592	99441680	14.16	96.1
YM04	15.47G	15.13G	103110206	101060234	14.41	96.28
YM05	15.27G	15.03G	101795004	100265842	14.41	97.57
YM06	15.41G	15.10G	102729372	100749066	14.39	96.05
YM07	15.51G	15.20G	103403672	101472958	14.51	97.43
YM08	15.88G	15.65G	105854854	104387338	14.92	97.58
YM09	15.68G	15.43G	104502942	102997588	14.75	98.03
YM10	15.14G	14.90G	100950974	99397136	14.19	97.54
ZY01	15.74G	15.49G	104913992	103344860	14.7793	97.97
ZY02	15.89G	15.64G	105923894	104388408	14.9213	97.97
ZY03	15.51G	15.25G	103389004	101826626	14.546	97.8
ZY04	15.40G	15.17G	102694736	101257158	14.455	97.61
ZY05	15.84G	15.60G	105599728	104137634	14.8665	97.71
ZY06	15.62G	15.38G	104104116	102615190	14.6336	96.7
ZY07	15.81G	15.56G	105367078	103847650	14.8408	97.95
ZY08	15.21G	14.99G	101395022	100001314	14.2876	97.56
ZY09	15.42G	15.20G	102827918	101458046	14.5061	97.62
ZY10	16.11G	15.87G	107417750	105902844	15.1357	97.69
ZY11	14.82G	14.59G	98823686	97360508	13.9477	97.7
ZY12	15.68G	15.47G	104565022	103219556	14.7363	97.73
ZY13	15.84G	15.57G	105568700	103931402	14.8128	96.89
ZY14	15.36G	15.11G	102406252	100807902	14.4039	97.8
ZY15	16.03G	15.83G	106867146	105654714	15.0677	96.64
ZY16	15.88G	15.67G	105843458	104557412	14.9269	97.83
ZY17	15.56G	15.37G	103710664	102570716	14.658	97.95
ZY18	15.75G	15.55G	104986910	103751418	14.8277	97.94
ZY19	15.59G	15.41G	103910322	102795882	14.6942	97.8
ZY20	15.80G	15.61G	105349164	104177378	14.9012	97.93
ZY21	14.66G	14.49G	97727908	96672734	13.8243	97.79
ZY22	15.03G	14.82G	100198460	99048144	14.1449	98.04
ZY23	16.33G	16.14G	108897518	107719942	15.3937	97.86
ZY24	16.50G	16.31G	109997760	108806812	15.5477	97.75
ZY25	15.44G	15.28G	102949048	101975308	14.5877	97.89
ZY26	15.36G	15.18G	102428346	101324288	14.5118	98.08
ZT01	15.20G	14.97G	101349942	99958816	14.3249	95.97
ZT02	15.29G	14.95G	101952908	99847978	14.3116	96.49
ZT03	15.03G	14.52G	100168464	96932230	13.9439	95.7
ZT04	15.33G	15.03G	102195098	100291554	14.3861	96.48
ZT05	15.37G	15.00G	102495140	100200950	14.2408	95.07
ZT06	15.74G	15.39G	104928610	102750166	14.6263	94.29
ZT07	15.41G	15.11G	102701652	100827842	14.4574	96.98
ZT08	15.69G	15.38G	104590210	102634662	14.7347	96.97
ZT09	15.21G	14.90G	101389776	99484024	14.283	97.07
ZT10	15.70G	15.40G	104699348	102784106	14.7642	96.95
CH01	15.58G	15.33G	103854810	102334942	14.54	97.11
CH02	15.14G	14.89G	100938928	99419900	14.17	96.54
CH03	15.03G	14.68G	100226800	98122722	13.8	94.67
CH04	15.50G	15.10G	103332898	100947666	14.17	95.35
CH05	15.60G	15.38G	103985902	102585164	14.76	98.02
CH06	15.27G	15.01G	101796316	100188148	14.32	96.72
CH07	15.02G	14.76G	100105816	98506706	14.03	96.49
CH08	15.60G	15.37G	103981444	102510952	14.8	98.22
CH09	15.45G	15.18G	103019788	101317816	14.51	97.02
CH10	15.48G	15.23G	103222638	101691510	14.51	96.48
CH11	15.63G	15.34G	104224660	102319786	14.62	96.31
CH12	15.71G	15.46G	104766100	103148650	14.71	96.37
CH13	15.03G	14.69G	100167154	98094684	13.98	96.04
CH14	15.26G	14.93G	101713626	99660022	14.22	96.52
CH15	15.30G	14.95G	102019022	99832184	14.22	94.66
CH16	15.08G	14.80G	100512606	98806542	14.15	96.25
CH17	15.59G	15.25G	103904552	101780974	14.35	93.6
CH18	15.50G	15.18G	103337216	101351092	14.46	96.46
BG01	15.54G	15.31G	103571132	102130176	14.41	96.38
BG02	15.62G	15.39G	104133396	102653684	14.67	97.65
BG03	15.47G	15.21G	103137636	101503664	14.47	97.51
BG04	14.99G	14.72G	99950486	98210186	14.08	97.44
BG05	15.11G	14.85G	100757642	99146544	14.19	95.12
BG06	15.11G	14.86G	100745416	99183492	14.14	96.19
BG07	16.30G	16.04G	108651342	107016200	15.37	97.78
BG08	15.28G	15.03G	101895944	100355912	14.27	97.42
BG09	15.73G	15.42G	104877274	102971152	14.6	96.06
BG10	15.09G	14.85G	100587658	99122542	14.1	96.91
BG11	15.34G	14.99G	102293568	100078022	14.28	97.3
RJF01	15.74G	15.42G	104903090	102977304	14.65	96.28
RJF02	15.55G	15.24G	103692410	101754410	14.48	96.38
RJF03	15.58G	15.24G	103872554	101808076	14.55	96.84
RJF04	15.74G	15.41G	104925850	102904304	14.7	96.36
RJF05	15.68G	15.42G	104506498	102876314	14.68	97.79
RJF06	15.23G	14.95G	101539078	99747304	14.34	97.52
RJF07	15.06G	14.79G	100378538	98765558	14.09	97.44
RJF08	15.02G	14.77G	100163118	98573422	14.07	97.68
RJF09	15.18G	14.94G	101185096	99667540	14.22	93.85
RJF10	15.33G	15.05G	102228692	100477930	14.29	96.49

## Sheet: Table S3
Table S3. SNP summary statistics in chicken breeds
Population classification	Breed (n)	3' prime UTR variant	5' prime UTR premature start codon gain variant	5' prime UTR variant	downstream gene variant	initiator codon variant	intergenic region	intragenic variant	intron variant	missense variant	non coding transcript variant	splice acceptor variant	splice donor variant	splice region variant	start loss	stop gained	stop loss	stop retained variant	synonymous variant	upstream gene variant	dbSNP	Novel SNP	Total SNP
3200 m+	SN(17)	219506	20980	89396	461269	12	2707990	74959	5072170	44761	2608	348	439	22863	188	384	70	50	102536	1611844	9477973	954400	10432373
	GB(11)	180034	17012	73024	380310	12	2206278	61168	4140022	36627	2136	289	345	18735	165	296	53	35	83899	1325410	7726208	799642	8525850
	LZ(9)	204456	19164	81744	429268	12	2535683	70291	4735606	40507	2477	332	389	21011	165	330	61	39	93772	1484812	8844359	875760	9720119
	NX(21)	214979	20490	87398	451648	13	2642134	73650	4944381	44564	2611	340	438	22419	194	377	68	41	100416	1577587	9071611	1112137	10183748
2500 m	LJ(21)	226385	21553	91634	474200	13	2776035	77187	5199921	46812	2774	355	459	23405	200	390	70	48	105599	1655282	9651312	1051010	10702322
1500 m	WLS(24)	232213	22035	93781	487984	14	2852346	79730	5346180	47878	2867	387	469	24039	198	396	70	50	107969	1697026	9713926	1281706	10995632
	YM(10)	234054	22426	95163	490728	15	2870416	80029	5379564	48589	2836	376	469	24224	198	412	71	50	109016	1709476	9780089	1288023	11068112
	ZY(26)	238842	22627	96198	499023	14	2921633	81685	5471525	49145	2983	379	452	24731	203	423	72	50	110936	1737499	9981462	1276958	11258420
	ZT(10)	213893	20329	86805	448346	14	2642364	73174	4908679	44110	2565	333	422	22007	183	372	63	42	99386	1563589	9073808	1052868	10126676
500 m	CH(18)	211104	20122	86076	443217	13	2593275	71992	4868535	42811	2529	326	409	21853	185	377	64	36	98375	1549195	8937489	1073005	10010494
	BG(11)	189446	17977	77419	400299	10	2339574	64823	4398123	38270	2272	313	364	19934	167	326	60	36	88585	1400218	8268482	769734	9038216
	RJF(10)	175098	16581	71402	366877	13	2144339	58886	4040380	35624	2124	272	344	18140	144	292	56	33	81369	1288186	7542569	757591	8300160
Total(188)		276542	26613	112227	574042	16	3380649	94103	6281060	59113	3396	443	562	28641	240	501	85	60	129372	2003833	11197344	1774154	12971498
Note: 'Upstream' and 'Downstream' separately refer to the SNPs located within 5 Kb genomic region of the upstream and downstream from genes.

## Sheet: Table S4
Table S4. Genetic diversity analysis in the chicken breeds
Population	Breed	Ho	He
3200 m+	SN	0.318005	0.332576
	GB	0.342064	0.361021
	LZ	0.364635	0.332923
	NX	0.318468	0.339788
2500 m	LJ	0.336123	0.336567
1500 m	WLS	0.353	0.333063
	YM	0.332186	0.317351
	ZY	0.327151	0.325635
	ZT	0.336693	0.32292
500 m	CH	0.34979	0.340276
	BG	0.41379	0.362014
	RJF	0.34286	0.328551
Note: 'Ho' and 'He' seprately refer to observed heterozygosity and expected heterozygosity.

## Sheet: Table S5
Table S5. Gene annotation of top 1% outlier genomic regions from weighted Fst between TBC populations and "500 m"
CHROM	BIN_START	BIN_END	N_VARIANTS	FST_values	Genes
1	192585001	192595000	71	0.600819	.
1	192590001	192600000	59	0.527133	.
5	2585001	2595000	42	0.509333	NELL1
5	2590001	2600000	51	0.507421	NELL1
1	192580001	192590000	72	0.502763	.
5	2595001	2605000	49	0.501947	NELL1
5	2555001	2565000	31	0.49951	NELL1
5	2580001	2590000	41	0.497686	NELL1
5	2615001	2625000	58	0.493728	NELL1
5	2550001	2560000	25	0.487174	NELL1
5	2610001	2620000	68	0.48434	NELL1
5	2575001	2585000	44	0.480072	NELL1
5	2570001	2580000	42	0.477929	NELL1
5	2560001	2570000	23	0.477325	NELL1
1	43245001	43255000	23	0.473779	.
1	162260001	162270000	37	0.470225	.
5	2545001	2555000	21	0.468709	NELL1
7	21090001	21100000	50	0.466481	FAP
5	2620001	2630000	32	0.462485	NELL1
15	3415001	3425000	77	0.460956	STX2,ADGRD1
1	43240001	43250000	42	0.458245	.
4	81340001	81350000	157	0.457691	.
5	2565001	2575000	26	0.456529	NELL1
5	2600001	2610000	41	0.454233	NELL1
8	1015001	1025000	85	0.452773	.
5	2540001	2550000	21	0.450834	NELL1
5	2605001	2615000	46	0.450718	NELL1
4	35485001	35495000	153	0.450525	MMRN1
5	2660001	2670000	10	0.44725	NELL1
4	35480001	35490000	192	0.44542	MMRN1
8	1010001	1020000	105	0.444485	.
15	3410001	3420000	74	0.444169	STX2,ADGRD1
4	48595001	48605000	125	0.439422	.
11	2480001	2490000	15	0.439025	HSDL1
1	43235001	43245000	43	0.434944	.
5	2635001	2645000	28	0.434494	NELL1
3	90015001	90025000	62	0.431947	CSMD1
1	43230001	43240000	32	0.430176	.
22	1405001	1415000	14	0.429328	CHMP7
2	120025001	120035000	24	0.429096	.
1	192595001	192605000	56	0.427387	.
5	3390001	3400000	10	0.427289	.
3	92650001	92660000	55	0.426667	SNTG2
2	35625001	35635000	78	0.424695	KCNH8
4	48600001	48610000	85	0.424559	.
5	2640001	2650000	28	0.423978	NELL1
2	35620001	35630000	79	0.423176	KCNH8
1	192685001	192695000	44	0.421806	.
11	2485001	2495000	20	0.421396	HSDL1
11	4205001	4215000	111	0.420878	.
5	2460001	2470000	73	0.419867	NELL1
5	2665001	2675000	12	0.419591	NELL1
3	41650001	41660000	65	0.417135	.
1	43285001	43295000	76	0.416472	.
14	8885001	8895000	92	0.415739	TMC7
1	104565001	104575000	89	0.41525	.
1	183660001	183670000	158	0.413001	DYNC2H1
15	4395001	4405000	59	0.412271	.
1	43280001	43290000	57	0.410496	.
5	40975001	40985000	49	0.410325	TSHR
2	34965001	34975000	80	0.409043	.
5	2455001	2465000	59	0.408891	SLC6A5,NELL1
5	40980001	40990000	34	0.408023	TSHR
5	2625001	2635000	33	0.407405	NELL1
3	43680001	43690000	57	0.406868	.
1	43250001	43260000	21	0.406357	.
3	43685001	43695000	73	0.405799	.
1	43225001	43235000	27	0.405084	.
15	3420001	3430000	71	0.40421	STX2,ADGRD1
4	81365001	81375000	121	0.403919	.
3	92710001	92720000	92	0.403268	SNTG2
11	4210001	4220000	119	0.403097	.
4	81345001	81355000	166	0.402951	.
5	40985001	40995000	52	0.402353	TSHR
4	81680001	81690000	142	0.401874	.
5	3250001	3260000	11	0.401768	GAS2
1	74505001	74515000	11	0.40144	.
3	90020001	90030000	61	0.400894	CSMD1
7	21085001	21095000	53	0.400419	FAP
5	2535001	2545000	27	0.399785	NELL1
1	43290001	43300000	54	0.399647	.
5	2975001	2985000	10	0.399271	ANO5
5	2445001	2455000	28	0.397619	SLC6A5
5	2450001	2460000	30	0.397606	SLC6A5
4	81660001	81670000	129	0.397532	.
4	81665001	81675000	150	0.397281	.
1	162205001	162215000	43	0.396678	.
1	162245001	162255000	35	0.39637	.
10	8665001	8675000	79	0.395654	UNC13C
15	4400001	4410000	59	0.39565	.
3	92655001	92665000	93	0.394786	SNTG2
8	1020001	1030000	58	0.394412	.
5	3725001	3735000	11	0.394343	FIBIN
1	105130001	105140000	106	0.39425	.
5	40970001	40980000	86	0.394133	TSHR
5	2465001	2475000	51	0.394001	NELL1
8	955001	965000	73	0.393333	.
5	2520001	2530000	21	0.393069	NELL1
4	48575001	48585000	92	0.39289	.
7	21095001	21105000	58	0.39249	FAP
3	43670001	43680000	86	0.392031	.
5	3245001	3255000	10	0.392025	GAS2
1	23020001	23030000	167	0.390768	AASS
3	43740001	43750000	151	0.390315	.
3	43745001	43755000	117	0.389547	.
5	2835001	2845000	13	0.388079	.
5	2440001	2450000	16	0.387467	SLC6A5
5	40990001	41000000	34	0.387411	TSHR
1	162240001	162250000	44	0.387237	.
4	81210001	81220000	149	0.386992	.
3	43675001	43685000	60	0.38614	.
10	16610001	16620000	58	0.385814	.
1	23015001	23025000	153	0.385568	AASS
14	8880001	8890000	81	0.384136	COQ7,TMC7
13	18585001	18595000	65	0.382983	TCERG1
3	43390001	43400000	140	0.382847	PDE10A
8	1075001	1085000	63	0.382691	.
11	2465001	2475000	10	0.382088	HSF4
4	81190001	81200000	141	0.382044	CPZ
8	990001	1000000	123	0.382042	.
5	24745001	24755000	177	0.381534	.
1	74670001	74680000	12	0.381116	VWF
1	183665001	183675000	177	0.379245	DCUN1D5,DYNC2H1
1	142320001	142330000	49	0.378748	.
1	192570001	192580000	87	0.378505	.
11	10990001	11000000	91	0.37827	.
5	32240001	32250000	43	0.378054	DPH6
10	16605001	16615000	52	0.377369	.
5	3890001	3900000	11	0.377134	LGR4
1	43255001	43265000	37	0.377082	.
5	2630001	2640000	22	0.376843	NELL1
15	4380001	4390000	66	0.375294	.
3	90230001	90240000	101	0.374899	.
5	32300001	32310000	92	0.374851	DPH6
1	142315001	142325000	51	0.374132	.
20	6080001	6090000	103	0.373958	.
15	3405001	3415000	91	0.372895	STX2,ADGRD1
1	74470001	74480000	15	0.372293	.
3	92705001	92715000	125	0.372235	SNTG2
9	16320001	16330000	95	0.37176	HRG,KNG1
1	104560001	104570000	82	0.371469	.
5	3895001	3905000	13	0.371278	LGR4
5	2515001	2525000	29	0.370907	NELL1
5	32235001	32245000	40	0.370804	DPH6
2	35615001	35625000	59	0.370434	KCNH8
5	2530001	2540000	23	0.370042	NELL1
4	81265001	81275000	14	0.369235	.
22	1410001	1420000	17	0.368573	TNFRSF10B,CHMP7
2	34960001	34970000	94	0.368133	.
3	81195001	81205000	91	0.367843	.
3	90025001	90035000	49	0.367802	CSMD1
5	2510001	2520000	32	0.367682	NELL1
3	43700001	43710000	84	0.367558	.
8	735001	745000	17	0.367445	AMY2A
3	41655001	41665000	91	0.367308	.
3	81190001	81200000	81	0.366134	.
3	43395001	43405000	182	0.365915	PDE10A
5	5410001	5420000	131	0.365895	ELP4
5	2525001	2535000	19	0.365669	NELL1
4	48590001	48600000	126	0.365414	.
11	4190001	4200000	127	0.365191	.
18	10335001	10345000	58	0.364953	MYCBPAP,ACSF2
5	5415001	5425000	119	0.364802	ELP4
11	2490001	2500000	19	0.364749	HSDL1
3	43400001	43410000	157	0.36428	PDE10A
2	22855001	22865000	117	0.364095	.
1	162235001	162245000	33	0.364058	.
4	81335001	81345000	103	0.36383	.
3	43385001	43395000	122	0.363738	PDE10A
1	43040001	43050000	42	0.363168	KITLG
4	74700001	74710000	74	0.363154	KCNIP4
11	2500001	2510000	14	0.362221	MBTPS1
3	90235001	90245000	80	0.361971	.
1	162210001	162220000	34	0.361877	.
5	2505001	2515000	24	0.361758	NELL1
5	3940001	3950000	12	0.361678	LIN7C
2	87990001	88000000	105	0.361628	GABBR2
3	92675001	92685000	73	0.361452	SNTG2
11	10995001	11005000	75	0.361191	.
1	23025001	23035000	133	0.359522	AASS
1	74465001	74475000	10	0.359433	.
2	119465001	119475000	26	0.359188	.
4	81240001	81250000	114	0.359111	.
5	2480001	2490000	45	0.359049	NELL1
4	24270001	24280000	246	0.359041	.
4	81215001	81225000	139	0.358804	.
1	162265001	162275000	47	0.358737	.
3	43405001	43415000	122	0.358465	PDE10A
4	48570001	48580000	96	0.358383	.
15	135001	145000	15	0.358081	LOC112533507,LOC107050563
1	157405001	157415000	72	0.357951	.
3	43735001	43745000	118	0.357215	.
11	2505001	2515000	16	0.356341	MBTPS1
4	81405001	81415000	91	0.35594	HMX1
2	22660001	22670000	112	0.355824	PEX1
2	18575001	18585000	69	0.355586	PLXDC2
4	81205001	81215000	127	0.355186	.
8	935001	945000	88	0.355167	.
1	145990001	146000000	88	0.354786	UBAC2
1	183655001	183665000	82	0.354739	DYNC2H1
1	185165001	185175000	73	0.354584	CNTN5
8	765001	775000	18	0.354525	AMY2A
1	162855001	162865000	90	0.354507	.
3	81165001	81175000	94	0.354425	.
11	2510001	2520000	31	0.354299	MBTPS1
11	4195001	4205000	129	0.354101	.
10	8660001	8670000	78	0.353866	UNC13C
1	72005001	72015000	114	0.353304	.
1	74580001	74590000	15	0.352753	VWF
11	2515001	2525000	28	0.352624	MBTPS1
4	30895001	30905000	56	0.352417	HHIP,ANAPC10
6	25570001	25580000	123	0.352002	SORCS3
2	128340001	128350000	187	0.351972	RNF19A
5	32230001	32240000	41	0.351496	DPH6
8	950001	960000	55	0.351321	.
8	675001	685000	13	0.350965	AMY2A
10	10420001	10430000	104	0.350181	.
10	17595001	17605000	99	0.3499	ADAMTS17
4	81685001	81695000	159	0.3497	.
10	17590001	17600000	94	0.349667	ADAMTS17
1	162200001	162210000	46	0.349597	.
5	5405001	5415000	143	0.349281	ELP4
11	4175001	4185000	34	0.349133	IRX5
2	70865001	70875000	71	0.349098	.
4	81235001	81245000	105	0.348596	.
8	940001	950000	97	0.34825	.
11	11015001	11025000	73	0.348178	.
11	2495001	2505000	20	0.347858	MBTPS1,HSDL1
5	3925001	3935000	16	0.347596	LGR4
3	43695001	43705000	91	0.347503	.
3	28695001	28705000	60	0.347457	.
8	995001	1005000	91	0.347206	.
4	39295001	39305000	173	0.347142	SNX25
4	48580001	48590000	105	0.346911	.
3	81170001	81180000	129	0.346714	.
5	3415001	3425000	14	0.346686	.
13	18590001	18600000	67	0.346344	TCERG1
10	16595001	16605000	79	0.346294	.
3	43795001	43805000	80	0.345889	.
3	43665001	43675000	106	0.345029	.
2	35630001	35640000	49	0.345018	KCNH8
1	74675001	74685000	11	0.344663	VWF
13	18580001	18590000	67	0.344658	TCERG1
3	49115001	49125000	44	0.344408	.
24	255001	265000	22	0.344318	CCDC15
7	21075001	21085000	78	0.344222	FAP
3	43565001	43575000	117	0.344081	.
7	21100001	21110000	70	0.343919	FAP
4	81370001	81380000	121	0.343918	.
3	55045001	55055000	195	0.343652	PEX7,MAP3K5
23	485001	495000	189	0.343595	.
2	70870001	70880000	84	0.343443	.
2	22655001	22665000	127	0.343366	PEX1
5	3900001	3910000	15	0.342983	LGR4
3	90040001	90050000	46	0.34292	CSMD1
5	3920001	3930000	12	0.342566	LGR4
3	27570001	27580000	150	0.342402	BRE
11	12575001	12585000	111	0.341985	.
8	760001	770000	22	0.341914	AMY2A
3	89930001	89940000	92	0.341849	CSMD1
1	72035001	72045000	134	0.34183	.
1	192600001	192610000	35	0.341796	.
1	162255001	162265000	55	0.341727	.
3	92660001	92670000	127	0.34172	SNTG2
1	74440001	74450000	14	0.341633	.
3	43730001	43740000	73	0.341361	.
2	74595001	74605000	102	0.341268	.
3	90045001	90055000	57	0.341182	CSMD1
8	1100001	1110000	150	0.341049	.
8	930001	940000	74	0.340989	.
8	12730001	12740000	49	0.340694	PLPPR5
10	8655001	8665000	83	0.340664	UNC13C
20	365001	375000	30	0.340518	DLGAP4
5	24720001	24730000	149	0.340439	INO80
20	395001	405000	37	0.340352	DLGAP4
5	32295001	32305000	69	0.340155	DPH6
3	90055001	90065000	93	0.339974	CSMD1
11	19375001	19385000	52	0.339896	ZFHX3
23	490001	500000	207	0.339827	.
9	16790001	16800000	108	0.339533	.
4	48420001	48430000	108	0.339305	.
1	74775001	74785000	11	0.339196	ARHGEF5
8	960001	970000	103	0.339187	.
8	1005001	1015000	121	0.338741	.
5	24715001	24725000	142	0.338658	INO80
1	74625001	74635000	13	0.338149	VWF
1	192690001	192700000	46	0.338141	.
3	43725001	43735000	81	0.337994	.
2	119460001	119470000	24	0.337874	.
3	86015001	86025000	86	0.337806	.
11	10985001	10995000	156	0.337723	GPI
1	72030001	72040000	149	0.337541	CDKN1AL
3	43570001	43580000	112	0.337512	.
1	192680001	192690000	79	0.337471	.
5	2925001	2935000	16	0.337083	.
3	89995001	90005000	63	0.336801	CSMD1
3	90010001	90020000	76	0.336695	CSMD1
1	43275001	43285000	62	0.336603	.
1	74665001	74675000	10	0.336429	VWF
3	90060001	90070000	80	0.336407	CSMD1
11	4170001	4180000	70	0.336355	IRX5
3	15555001	15565000	129	0.336204	OVOL2,MGME1
6	25565001	25575000	118	0.336158	SORCS3
4	81185001	81195000	166	0.33605	CPZ
11	11000001	11010000	94	0.335803	.
3	41645001	41655000	23	0.335452	.
5	2675001	2685000	14	0.335418	NELL1
1	157400001	157410000	83	0.335401	.
18	10340001	10350000	82	0.335393	ACSF2
5	2920001	2930000	17	0.335253	.
9	16785001	16795000	108	0.33515	.
11	12580001	12590000	119	0.335146	.
3	85480001	85490000	38	0.33492	EYS
3	90295001	90305000	41	0.334813	.
23	205001	215000	33	0.334782	.
7	17155001	17165000	141	0.334618	.
5	32890001	32900000	73	0.334494	.
1	192620001	192630000	89	0.33445	.
5	2670001	2680000	13	0.334373	NELL1
15	4375001	4385000	82	0.334075	.
1	184470001	184480000	91	0.333993	.
1	32515001	32525000	131	0.333858	.
8	755001	765000	20	0.33363	AMY2A
4	81400001	81410000	110	0.333629	SOHO-1,HMX1
1	9590001	9600000	80	0.333336	.
10	17785001	17795000	127	0.333299	ASB7
4	48535001	48545000	102	0.333279	.
1	75065001	75075000	11	0.333237	TSPAN9
4	81675001	81685000	139	0.333202	.
8	19355001	19365000	172	0.333127	USP33
1	72745001	72755000	66	0.332881	PTHLH
2	94555001	94565000	82	0.332878	.
2	104815001	104825000	103	0.332843	CDH2
5	2485001	2495000	52	0.332783	NELL1
5	32895001	32905000	76	0.332759	.
5	32900001	32910000	76	0.332608	.
4	48585001	48595000	126	0.332279	.
5	3435001	3445000	23	0.332168	.
5	2815001	2825000	10	0.332106	.
3	43690001	43700000	85	0.331871	.
5	2810001	2820000	14	0.331698	.
1	184445001	184455000	78	0.331592	.
1	184535001	184545000	111	0.331499	ARHGAP42
2	23210001	23220000	162	0.331398	.
1	162250001	162260000	58	0.331304	.
3	89655001	89665000	38	0.33112	CSMD1
5	3375001	3385000	12	0.331111	.
22	2415001	2425000	73	0.330702	.
5	3905001	3915000	13	0.330648	LGR4
1	185160001	185170000	81	0.330545	CNTN5
2	70955001	70965000	81	0.330447	.
5	3320001	3330000	59	0.330179	.
1	43270001	43280000	82	0.330135	.
4	39610001	39620000	110	0.330032	STOX2
1	192575001	192585000	83	0.329878	.
5	3255001	3265000	10	0.329827	GAS2
20	400001	410000	28	0.329692	DLGAP4
3	43560001	43570000	105	0.329548	.
3	85935001	85945000	55	0.329501	.
5	2680001	2690000	11	0.329275	NELL1
5	32305001	32315000	87	0.32898	DPH6
4	81195001	81205000	140	0.328952	CPZ
5	2790001	2800000	13	0.328828	.
3	43490001	43500000	100	0.328813	.
4	75570001	75580000	68	0.328204	.
3	90075001	90085000	63	0.328166	CSMD1
11	2375001	2385000	34	0.327677	CBFB
2	94550001	94560000	72	0.327253	.
1	75205001	75215000	30	0.327241	.
11	19020001	19030000	72	0.327096	LOC101750188,NFAT5
3	89705001	89715000	46	0.326714	CSMD1
2	120020001	120030000	46	0.326588	.
5	2495001	2505000	31	0.326379	NELL1
5	41020001	41030000	37	0.326371	TSHR
3	89795001	89805000	102	0.325726	CSMD1
3	90050001	90060000	73	0.325676	CSMD1
7	21080001	21090000	74	0.325202	FAP
4	39615001	39625000	160	0.325111	STOX2
5	32905001	32915000	87	0.325092	.
1	162850001	162860000	85	0.324571	.
5	5400001	5410000	144	0.324557	ELP4
20	1590001	1600000	91	0.324391	ASIP
1	145995001	146005000	124	0.324345	UBAC2
8	1095001	1105000	140	0.324327	.
1	127660001	127670000	102	0.324111	.
5	2760001	2770000	12	0.323743	.
3	43650001	43660000	82	0.323632	.
3	110735001	110745000	35	0.32352	EVA1A
1	162860001	162870000	66	0.323478	.
11	10920001	10930000	90	0.323401	KIAA0355
2	125690001	125700000	180	0.323188	.
11	11005001	11015000	81	0.322456	.
10	16600001	16610000	70	0.322346	.
7	17160001	17170000	103	0.322255	.
8	19350001	19360000	132	0.322111	USP33
1	9585001	9595000	73	0.322096	.
3	92595001	92605000	85	0.321994	SNTG2
1	184530001	184540000	117	0.321979	PGR
1	55395001	55405000	76	0.321801	PARPBP
5	2500001	2510000	24	0.3217	NELL1
5	3935001	3945000	16	0.321661	LIN7C
10	8735001	8745000	123	0.321513	LOC415414
3	110730001	110740000	29	0.321426	EVA1A
13	18660001	18670000	107	0.321268	PPP2R2B
4	81250001	81260000	23	0.320886	.
1	43260001	43270000	61	0.320769	.
20	6095001	6105000	134	0.320754	.
3	90030001	90040000	46	0.320674	CSMD1
4	81390001	81400000	243	0.320637	.
5	37415001	37425000	199	0.32063	TTC6
8	1025001	1035000	57	0.320605	.
4	81395001	81405000	192	0.320438	SOHO-1
5	39710001	39720000	105	0.320436	.
2	22850001	22860000	142	0.320238	.
1	43265001	43275000	77	0.320074	.
5	6950001	6960000	171	0.319956	.
8	12875001	12885000	59	0.319598	.
1	75210001	75220000	19	0.319519	TEAD4
1	105180001	105190000	170	0.319397	.
3	51015001	51025000	91	0.319376	.
1	74040001	74050000	10	0.319358	.
5	32225001	32235000	39	0.318733	DPH6
4	310001	320000	95	0.318709	HEPH
10	8740001	8750000	135	0.318709	LOC415414
1	75155001	75165000	12	0.31856	TSPAN9
14	4940001	4950000	269	0.318547	DHRS7B,USP51
3	92670001	92680000	91	0.318329	SNTG2
2	147155001	147165000	84	0.318243	TSNARE1
3	110670001	110680000	42	0.318166	EVA1A
8	1070001	1080000	62	0.318	.
1	75200001	75210000	38	0.317855	.
2	12445001	12455000	103	0.31781	.
8	985001	995000	125	0.317751	.
4	75575001	75585000	91	0.317722	.
10	8840001	8850000	46	0.317689	WDR72
2	65615001	65625000	101	0.317594	CDYL
4	47495001	47505000	102	0.317533	.
8	695001	705000	13	0.317403	AMY2A
1	75230001	75240000	22	0.317401	TEAD4
3	90080001	90090000	46	0.317275	CSMD1
11	1290001	1300000	173	0.317233	PLEKHG4
2	87995001	88005000	141	0.316684	GABBR2
2	131665001	131675000	119	0.316405	.
3	7145001	7155000	113	0.316081	.
9	13280001	13290000	140	0.316063	ATP13A5
3	110785001	110795000	52	0.316023	C3H2ORF3,GCFC2
4	24275001	24285000	266	0.315973	.
1	55390001	55400000	74	0.31582	PARPBP
8	705001	715000	23	0.315646	AMY2A
5	5430001	5440000	121	0.315513	ELP4
5	3715001	3725000	10	0.315496	.
4	305001	315000	99	0.315394	HEPH
3	86010001	86020000	99	0.315273	.
2	133585001	133595000	76	0.315079	.
2	22860001	22870000	88	0.315058	.
2	74600001	74610000	117	0.314453	.
3	44040001	44050000	76	0.314367	.
5	3440001	3450000	10	0.31423	ANO3
2	94545001	94555000	67	0.314212	.
1	74445001	74455000	20	0.314196	.
23	5430001	5440000	159	0.313917	FNDC5
2	125695001	125705000	172	0.313892	.
3	43380001	43390000	116	0.313887	PDE10A
15	4335001	4345000	65	0.313877	.
2	24030001	24040000	129	0.313817	DYNC1I1
26	5055001	5065000	77	0.313671	CCND3
23	330001	340000	116	0.313655	SH3BGRL3,CEP85
1	128835001	128845000	89	0.313334	.
7	21105001	21115000	73	0.313084	GCG,FAP
1	75070001	75080000	13	0.312806	TSPAN9
1	74995001	75005000	14	0.312689	.
1	74540001	74550000	13	0.312539	VWF
3	92665001	92675000	116	0.312416	SNTG2
8	945001	955000	80	0.312403	.
5	35095001	35105000	114	0.312293	AKAP6
3	90270001	90280000	102	0.312034	.
1	32840001	32850000	77	0.312027	FAM19A2
4	15525001	15535000	127	0.311949	SH2D1A,TENM1
3	44035001	44045000	60	0.311757	.
4	47520001	47530000	86	0.311568	.
1	75195001	75205000	22	0.311478	TSPAN9
5	3930001	3940000	15	0.311399	LIN7C,LGR4
7	23480001	23490000	122	0.311393	.
3	43720001	43730000	59	0.311189	.
4	56945001	56955000	183	0.311171	ANK2
1	118360001	118370000	97	0.311065	.
2	8070001	8080000	146	0.311046	RBM33
8	12725001	12735000	75	0.310809	PLPPR5
4	76165001	76175000	114	0.310755	LDB2
11	5090001	5100000	115	0.310543	CHD9
1	160495001	160505000	35	0.310454	PCDH9
1	192615001	192625000	92	0.310363	.
2	94505001	94515000	90	0.310166	.
3	89925001	89935000	54	0.310155	CSMD1
3	90245001	90255000	64	0.309958	.
22	975001	985000	10	0.309916	GNRH1,DOCK5
1	74455001	74465000	18	0.309739	.
11	2165001	2175000	51	0.309597	AMFR
10	16590001	16600000	59	0.309549	.
22	2420001	2430000	81	0.309541	.
1	118365001	118375000	95	0.309523	.
1	74790001	74800000	13	0.309432	ARHGEF5
5	3340001	3350000	37	0.309262	.
2	35700001	35710000	64	0.30921	.
1	142325001	142335000	41	0.309113	.
3	68090001	68100000	211	0.308912	.
7	21070001	21080000	69	0.30891	IFIH1,FAP
2	28290001	28300000	126	0.308793	ISPD
8	12870001	12880000	52	0.30871	.
5	2765001	2775000	14	0.308681	.
1	74965001	74975000	12	0.308661	.
3	7150001	7160000	149	0.308652	.
12	2395001	2405000	60	0.308589	DOCK3
9	16795001	16805000	76	0.308534	.
14	8890001	8900000	101	0.308352	TMC7,TMC5
7	30750001	30760000	123	0.308349	THSD7B
8	700001	710000	25	0.308324	AMY2A
11	11010001	11020000	57	0.308053	.
2	128345001	128355000	186	0.307978	RNF19A
8	805001	815000	15	0.307952	.
4	32835001	32845000	164	0.307837	DCLK2
10	10415001	10425000	124	0.30783	.
10	8670001	8680000	104	0.307749	UNC13C
3	90070001	90080000	61	0.307697	CSMD1
2	18695001	18705000	113	0.307543	PLXDC2
3	55040001	55050000	206	0.307503	PEX7
4	61470001	61480000	96	0.307278	.
3	110680001	110690000	34	0.307245	EVA1A
3	110790001	110800000	44	0.307124	C3H2ORF3,GCFC2
4	51750001	51760000	180	0.307014	YTHDC1
4	81310001	81320000	110	0.306742	.
5	3290001	3300000	10	0.306706	.
3	90145001	90155000	80	0.306634	CSMD1
11	1285001	1295000	180	0.30646	PLEKHG4
2	22650001	22660000	143	0.306367	ACCSL,PEX1
1	184465001	184475000	154	0.306331	.
2	18580001	18590000	71	0.30628	PLXDC2
20	470001	480000	33	0.30625	TGIF2,DLGAP4
1	143740001	143750000	75	0.30622	.
5	32845001	32855000	61	0.3062	.
5	2490001	2500000	42	0.306135	NELL1
3	43750001	43760000	102	0.306057	.
5	24750001	24760000	209	0.305688	CHP1
4	35505001	35515000	198	0.305679	.
4	82150001	82160000	168	0.305557	HTT
11	10915001	10925000	112	0.305439	SS18L2,KIAA0355
1	75275001	75285000	19	0.30535	TEAD4
20	6085001	6095000	91	0.305248	.
1	128830001	128840000	70	0.305157	.
4	20080001	20090000	15	0.305133	.
4	32840001	32850000	161	0.305075	LRBA
1	75030001	75040000	11	0.304958	PARP11
1	160490001	160500000	30	0.304785	PCDH9
11	11020001	11030000	114	0.304676	.
5	39715001	39725000	119	0.304639	.
8	12595001	12605000	40	0.304604	.
11	19370001	19380000	66	0.304375	ZFHX3
3	90225001	90235000	91	0.304278	.
3	55845001	55855000	133	0.304217	HBS1L
5	23455001	23465000	100	0.30415	C5H11orf49
4	90950001	90960000	26	0.304088	LOC101749299,MOGS,WBP1,INO80B,RTKN
3	43655001	43665000	119	0.304078	.
3	90140001	90150000	66	0.303991	CSMD1
5	3335001	3345000	49	0.30386	.
1	104570001	104580000	79	0.303844	.
1	105135001	105145000	105	0.303762	.
2	58575001	58585000	67	0.303761	PRL
4	81670001	81680000	165	0.303664	.
5	35100001	35110000	105	0.303587	AKAP6
2	24035001	24045000	130	0.303569	DYNC1I1
1	162195001	162205000	47	0.303452	.
1	72750001	72760000	56	0.303444	PTHLH
3	27550001	27560000	70	0.3034	BRE
3	90240001	90250000	77	0.303367	.
1	75215001	75225000	22	0.303278	TEAD4
1	126680001	126690000	212	0.303192	TBL1X
2	121995001	122005000	75	0.303089	.
13	10550001	10560000	96	0.302795	.
1	74710001	74720000	12	0.302673	CD9
11	2460001	2470000	16	0.302639	FBXL8,HSF4
1	192700001	192710000	88	0.302633	.
2	133220001	133230000	123	0.302424	.
1	23010001	23020000	132	0.302329	AASS
13	15920001	15930000	129	0.302289	FBXL21
4	48555001	48565000	76	0.302173	.
1	111820001	111830000	150	0.302076	.
2	94540001	94550000	72	0.302041	.
1	142295001	142305000	46	0.301915	.
8	7725001	7735000	114	0.301883	RC3H1
2	65610001	65620000	162	0.301841	CDYL
1	43045001	43055000	43	0.301825	KITLG
4	81385001	81395000	209	0.301786	.
2	119470001	119480000	27	0.301757	.
3	27565001	27575000	209	0.301628	BRE
2	133230001	133240000	89	0.301381	.
3	110685001	110695000	41	0.301243	EVA1A
5	24760001	24770000	165	0.301239	CHP1
3	92680001	92690000	76	0.301138	SNTG2
1	32615001	32625000	102	0.301095	.
5	3730001	3740000	16	0.301059	FIBIN
5	32850001	32860000	62	0.300887	.
3	90320001	90330000	73	0.300751	.
5	53740001	53750000	149	0.300745	KCNH5
1	111825001	111835000	137	0.300533	.
2	147160001	147170000	107	0.30049	TSNARE1
1	185145001	185155000	76	0.300398	CNTN5
15	3400001	3410000	115	0.30032	STX2,ADGRD1
2	122955001	122965000	128	0.300307	.
33	5335001	5345000	149	0.300177	LOC431300
5	41025001	41035000	45	0.300106	GTF2A1
1	75145001	75155000	12	0.300009	TSPAN9
2	8075001	8085000	163	0.299927	RBM33
2	70850001	70860000	78	0.299873	.
11	19245001	19255000	71	0.29978	ZFHX3
20	425001	435000	38	0.299641	DLGAP4
8	730001	740000	14	0.29959	AMY2A
3	27590001	27600000	142	0.299573	BRE
5	3315001	3325000	51	0.299536	.
1	75355001	75365000	22	0.299341	FOXM1
4	56940001	56950000	144	0.299275	ANK2
3	9075001	9085000	176	0.299164	ALK
9	9595001	9605000	189	0.299095	MFF
8	1080001	1090000	66	0.298991	.
4	48415001	48425000	149	0.298872	.
1	162215001	162225000	25	0.298717	.
1	192695001	192705000	80	0.298679	.
4	300001	310000	92	0.29866	HEPH
2	74590001	74600000	102	0.298634	.
3	41675001	41685000	85	0.298561	.
4	81330001	81340000	67	0.298411	.
23	210001	220000	17	0.298382	.
1	74635001	74645000	10	0.298327	VWF
8	740001	750000	20	0.298206	AMY2A
3	92955001	92965000	44	0.298202	PXDN
13	18655001	18665000	138	0.298196	PPP2R2B
3	43410001	43420000	145	0.298122	PDE10A
10	17790001	17800000	127	0.298122	ASB7
23	480001	490000	135	0.298021	.
5	5420001	5430000	118	0.297936	ELP4
20	320001	330000	18	0.297927	DLGAP4
5	23450001	23460000	125	0.29792	C5H11orf49
9	20600001	20610000	137	0.297769	MEGF6L
3	43660001	43670000	126	0.297664	.
4	27105001	27115000	85	0.297661	.
23	5495001	5505000	192	0.29741	MACF1
1	74450001	74460000	21	0.297265	.
2	94560001	94570000	88	0.297209	.
4	35500001	35510000	187	0.297152	MMRN1
3	110770001	110780000	69	0.297148	MRPL19
1	75260001	75270000	25	0.29706	TEAD4
6	13205001	13215000	68	0.297014	ZMIZ1
2	35440001	35450000	38	0.297006	.
4	20100001	20110000	19	0.296991	.
3	89710001	89720000	36	0.296919	CSMD1
2	94535001	94545000	87	0.296912	.
11	19360001	19370000	42	0.296906	ZFHX3
8	12880001	12890000	50	0.296826	.
2	70550001	70560000	49	0.29681	.
1	74655001	74665000	10	0.296789	VWF
4	30900001	30910000	69	0.296706	HHIP,ANAPC10
1	159250001	159260000	149	0.296679	KLHL1
4	32185001	32195000	140	0.296553	NR3C2
3	110675001	110685000	32	0.296536	EVA1A
4	20105001	20115000	25	0.296441	.
3	90265001	90275000	86	0.296334	.
5	34400001	34410000	207	0.296302	SCFD1
15	4300001	4310000	60	0.296083	.
5	35175001	35185000	106	0.296027	AKAP6
1	32630001	32640000	51	0.295908	.
3	34385001	34395000	154	0.295697	SMYD3
3	90035001	90045000	38	0.295599	CSMD1
4	74705001	74715000	80	0.295558	KCNIP4
3	65385001	65395000	150	0.295482	.
23	5500001	5510000	171	0.295432	MACF1
10	8845001	8855000	84	0.295415	WDR72
3	65390001	65400000	129	0.29539	.
1	74630001	74640000	14	0.295298	VWF
3	99530001	99540000	88	0.295298	.
5	35090001	35100000	121	0.295296	AKAP6
11	5085001	5095000	127	0.295258	CHD9
1	8350001	8360000	157	0.295229	.
6	24105001	24115000	226	0.295184	LOC107053690,MFSD13A
2	28295001	28305000	139	0.295015	ISPD
3	41660001	41670000	94	0.294996	.
3	90065001	90075000	58	0.294836	CSMD1
5	26855001	26865000	104	0.29481	DPF3
4	47525001	47535000	129	0.294768	.
1	75305001	75315000	21	0.294739	TULP3
4	79105001	79115000	175	0.294709	EVC2
4	42075001	42085000	31	0.294664	.
5	24740001	24750000	187	0.294656	.
1	74785001	74795000	10	0.294637	ARHGEF5
4	38855001	38865000	74	0.294447	TET2
2	56040001	56050000	159	0.294356	RECK
8	775001	785000	18	0.294096	AMY2A
2	69800001	69810000	63	0.294082	.
1	73105001	73115000	61	0.293979	.
9	16750001	16760000	86	0.293744	.
1	105220001	105230000	133	0.293676	.
2	26985001	26995000	115	0.293662	.
3	90160001	90170000	50	0.293647	CSMD1
3	95050001	95060000	175	0.293539	RNF144A
1	75480001	75490000	10	0.293462	FOXJ2
9	14355001	14365000	92	0.293444	.
1	166325001	166335000	47	0.293224	.
13	18945001	18955000	26	0.292974	EGR1,LOC107049815
9	16810001	16820000	125	0.292886	.
14	5700001	5710000	118	0.292842	CACNA1H
1	75075001	75085000	13	0.292825	TSPAN9
14	9175001	9185000	125	0.292818	OTOA
1	143735001	143745000	78	0.29281	.
2	18855001	18865000	89	0.292647	MALRD1
15	3395001	3405000	97	0.292624	STX2,ADGRD1
4	53135001	53145000	108	0.292593	.
3	17920001	17930000	127	0.292165	SUSD4
4	24265001	24275000	202	0.292165	.
5	24765001	24775000	187	0.292068	CHP1
5	3605001	3615000	11	0.292038	ANO3
1	32835001	32845000	51	0.292034	FAM19A2
3	95055001	95065000	157	0.292022	RNF144A
1	185140001	185150000	58	0.292006	CNTN5
1	75310001	75320000	24	0.29195	TULP3
2	70855001	70865000	80	0.291877	.
4	81655001	81665000	113	0.291843	.
11	4200001	4210000	89	0.291842	.
1	32620001	32630000	100	0.291654	.
2	70555001	70565000	38	0.29152	.
3	89935001	89945000	111	0.291428	CSMD1
6	11150001	11160000	157	0.291427	HERC4
4	53130001	53140000	64	0.291388	.
14	10345001	10355000	162	0.291325	USP7
4	51755001	51765000	176	0.291291	YTHDC1
3	85930001	85940000	85	0.291236	.
3	90085001	90095000	39	0.291187	CSMD1
2	99750001	99760000	88	0.291184	.
1	75225001	75235000	22	0.29118	TEAD4
1	32780001	32790000	89	0.291082	.
1	192565001	192575000	90	0.291063	.
2	86545001	86555000	32	0.290937	.
1	75135001	75145000	12	0.290884	TSPAN9
2	70560001	70570000	40	0.290726	.
20	435001	445000	37	0.290684	DLGAP4
1	32510001	32520000	129	0.290635	.
20	350001	360000	24	0.290621	DLGAP4
11	5095001	5105000	150	0.290604	CHD9
6	13235001	13245000	110	0.290528	ZMIZ1
8	19520001	19530000	132	0.290464	.
1	142310001	142320000	33	0.290452	.
1	43010001	43020000	45	0.290251	KITLG
10	17680001	17690000	50	0.290111	ADAMTS17
2	23810001	23820000	162	0.290091	PPP1R9A
10	8835001	8845000	19	0.290067	WDR72
4	20030001	20040000	15	0.289956	TLR2B
4	40930001	40940000	126	0.289917	.
8	965001	975000	86	0.289866	.
1	74545001	74555000	20	0.289854	VWF
1	87395001	87405000	105	0.289795	.
4	74695001	74705000	83	0.289789	KCNIP4
5	37315001	37325000	121	0.289785	MIPOL1
6	13200001	13210000	48	0.289736	ZMIZ1
14	12500001	12510000	115	0.289718	HBZ,HBAD
2	133225001	133235000	97	0.289706	.
10	17600001	17610000	84	0.289672	ADAMTS17
1	185190001	185200000	83	0.289555	CNTN5
6	13245001	13255000	109	0.289515	ZMIZ1
2	70860001	70870000	68	0.289509	.
1	74485001	74495000	11	0.289479	.
1	56530001	56540000	183	0.289473	.
1	94500001	94510000	86	0.289414	.
1	32545001	32555000	122	0.289289	.
9	20595001	20605000	119	0.289162	MEGF6L
3	81155001	81165000	60	0.289129	.
20	430001	440000	42	0.28901	DLGAP4
3	49120001	49130000	68	0.288956	.
1	74760001	74770000	11	0.288871	NOBOX,ARHGEF5
3	92940001	92950000	66	0.288754	PXDN
1	32575001	32585000	75	0.288704	.
3	90310001	90320000	51	0.288597	.
5	24725001	24735000	164	0.288537	INO80
4	20095001	20105000	12	0.288502	.
1	73110001	73120000	59	0.288495	.
14	10960001	10970000	141	0.288405	.
1	75035001	75045000	14	0.288359	PARP11
8	770001	780000	17	0.288202	AMY2A
5	35170001	35180000	120	0.288113	AKAP6
27	7865001	7875000	17	0.28808	COA3,CNTD1,BECN1,WNK4
8	710001	720000	17	0.288013	AMY2A
3	55840001	55850000	152	0.28794	HBS1L
5	2475001	2485000	25	0.28779	NELL1
4	42070001	42080000	31	0.287671	.
18	840001	850000	79	0.287588	MYOCD
1	112965001	112975000	83	0.287575	.
1	23040001	23050000	158	0.287537	PTPRZ1
8	690001	700000	14	0.287521	AMY2A
4	82145001	82155000	155	0.287509	HTT
2	35410001	35420000	48	0.287474	.
3	26735001	26745000	111	0.287455	EPAS1
24	260001	270000	44	0.287441	HEPACAM,CCDC15
4	79115001	79125000	179	0.287344	EVC2
23	5425001	5435000	184	0.287305	FNDC5
3	56695001	56705000	100	0.2873	.
1	186140001	186150000	148	0.287293	.
11	7325001	7335000	155	0.287194	LOC107054283
4	82175001	82185000	211	0.287146	HTT
2	101450001	101460000	84	0.287091	.
23	495001	505000	183	0.287061	.
5	3565001	3575000	10	0.28696	ANO3
2	15905001	15915000	148	0.286919	PTCHD3
14	4935001	4945000	197	0.28681	DHRS7B,USP51
1	75270001	75280000	25	0.286751	TEAD4
10	8240001	8250000	88	0.286718	NEDD4
8	715001	725000	14	0.286584	AMY2A
1	32785001	32795000	113	0.286568	.
1	74020001	74030000	15	0.286389	.
1	75140001	75150000	14	0.286208	TSPAN9
1	55105001	55115000	96	0.286198	PAH
5	32855001	32865000	75	0.286172	.
4	81200001	81210000	118	0.286093	.
8	1000001	1010000	108	0.286084	.
13	10175001	10185000	83	0.28592	CPEB4
2	102020001	102030000	143	0.285798	COLEC12
5	3295001	3305000	10	0.285798	.
1	54880001	54890000	148	0.285757	.
13	11920001	11930000	160	0.285534	.
1	87405001	87415000	78	0.285505	.
2	119455001	119465000	33	0.285501	.
5	32840001	32850000	66	0.285486	.
3	90155001	90165000	58	0.285478	CSMD1
3	84895001	84905000	47	0.285394	EYS
2	70295001	70305000	61	0.28535	.
6	13250001	13260000	94	0.285342	ZMIZ1
1	192705001	192715000	79	0.285221	.
21	225001	235000	19	0.285131	SLC45A1
2	35405001	35415000	59	0.285122	.
21	230001	240000	16	0.285101	SLC45A1
33	5325001	5335000	53	0.285096	LOC431300
1	75245001	75255000	23	0.284905	TEAD4
6	24825001	24835000	143	0.284891	SH3PXD2A
20	335001	345000	33	0.284872	DLGAP4
20	475001	485000	34	0.284846	TGIF2
2	18860001	18870000	100	0.284843	MALRD1
1	160380001	160390000	39	0.28483	.
3	110775001	110785000	49	0.284778	MRPL19
1	132990001	133000000	126	0.284767	ATP10A
4	80330001	80340000	115	0.284754	SORCS2
1	160485001	160495000	36	0.284727	PCDH9
1	32570001	32580000	70	0.284721	.
1	74705001	74715000	10	0.284707	.
3	24625001	24635000	105	0.284705	.
4	61465001	61475000	71	0.284645	.
18	1800001	1810000	164	0.284476	MYH10
4	48540001	48550000	114	0.284466	.
1	63750001	63760000	106	0.284252	.
5	3420001	3430000	20	0.284206	.
2	102025001	102035000	171	0.284205	COLEC12
9	13285001	13295000	146	0.284158	ATP13A5
1	75040001	75050000	12	0.28402	PARP11
22	1160001	1170000	15	0.283967	.
2	70255001	70265000	82	0.283872	.
10	8720001	8730000	117	0.283865	.
2	12440001	12450000	98	0.283856	.
5	32290001	32300000	49	0.283845	DPH6
11	19380001	19390000	66	0.283752	ZFHX3
5	32285001	32295000	40	0.283728	DPH6
2	74870001	74880000	65	0.283718	.
10	17675001	17685000	33	0.283547	ADAMTS17
1	160455001	160465000	23	0.283537	PCDH9
5	3370001	3380000	10	0.283535	.
1	74750001	74760000	12	0.283525	NOBOX
9	16390001	16400000	241	0.283462	MCF2L2
2	122000001	122010000	69	0.283411	.
5	3345001	3355000	24	0.283382	.
7	17125001	17135000	166	0.283197	.
2	69805001	69815000	59	0.283035	.
5	33505001	33515000	86	0.282997	.
1	142235001	142245000	38	0.282919	FAM155A
1	75475001	75485000	17	0.282893	FOXJ2
1	75090001	75100000	10	0.282851	TSPAN9
15	3625001	3635000	52	0.282792	RIMBP2,PIWIL1
5	39685001	39695000	108	0.28262	.
8	19360001	19370000	112	0.282605	USP33,ZZZ3
11	5430001	5440000	96	0.282569	.
3	89700001	89710000	54	0.282547	CSMD1
1	192720001	192730000	118	0.282483	.
1	133035001	133045000	162	0.282168	ATP10A
8	925001	935000	81	0.282121	.
1	142290001	142300000	35	0.281948	.
5	23445001	23455000	121	0.281914	ARFGAP2,C5H11orf49
5	21475001	21485000	120	0.281886	.
4	39290001	39300000	202	0.281873	SNX25
1	133030001	133040000	135	0.281819	ATP10A
2	35695001	35705000	63	0.281779	.
11	5820001	5830000	140	0.281764	.
1	74135001	74145000	12	0.281664	.
2	120015001	120025000	47	0.281585	.
8	12715001	12725000	45	0.281497	PLPPR5
3	110765001	110775000	61	0.281456	MRPL19
1	9595001	9605000	88	0.281455	.
2	133580001	133590000	61	0.281434	.
3	99735001	99745000	124	0.281431	.
3	110750001	110760000	41	0.281379	EVA1A
1	162840001	162850000	55	0.28136	.
4	80335001	80345000	149	0.281359	SORCS2
8	19515001	19525000	111	0.281351	AK5
3	41665001	41675000	82	0.281299	.
1	74740001	74750000	15	0.281223	NOBOX
23	5590001	5600000	96	0.281105	MACF1
8	810001	820000	17	0.280983	.
4	47500001	47510000	63	0.280962	.
11	2380001	2390000	39	0.280961	CBFB
1	25055001	25065000	120	0.280926	MET
10	17670001	17680000	39	0.280901	ADAMTS17
11	2160001	2170000	80	0.280874	NUDT21,AMFR
5	2785001	2795000	18	0.280847	.
5	40965001	40975000	131	0.280814	TSHR,CEP128
5	2930001	2940000	10	0.280804	.
2	34935001	34945000	125	0.280691	TBC1D5
3	43505001	43515000	172	0.280613	.
2	28275001	28285000	148	0.280609	ISPD
3	90315001	90325000	70	0.28057	.
1	74015001	74025000	18	0.280553	.
3	89015001	89025000	76	0.280548	.
8	1085001	1095000	93	0.280535	.
1	75110001	75120000	11	0.280528	TSPAN9
1	9580001	9590000	68	0.280302	.
3	110725001	110735000	40	0.280295	EVA1A
4	79120001	79130000	196	0.280291	EVC2
11	19365001	19375000	57	0.280285	ZFHX3
1	72740001	72750000	54	0.280192	.
5	32245001	32255000	48	0.280173	DPH6
1	43220001	43230000	37	0.280102	.
1	157410001	157420000	103	0.280094	.
14	12505001	12515000	119	0.280088	HBZ,HBAD,HBA1
9	16330001	16340000	109	0.28001	KNG1
2	34930001	34940000	123	0.279939	TBC1D5
1	169740001	169750000	204	0.279927	.
1	43035001	43045000	43	0.279752	KITLG
5	37005001	37015000	73	0.279716	SLC25A21
4	76800001	76810000	149	0.279692	.
1	162190001	162200000	53	0.279689	.
10	8690001	8700000	101	0.279615	UNC13C
1	160450001	160460000	26	0.27957	PCDH9
4	77815001	77825000	64	0.279482	.
10	8685001	8695000	65	0.279467	UNC13C
2	70800001	70810000	51	0.279449	.
3	45300001	45310000	185	0.279445	AGPAT4
3	43715001	43725000	59	0.279213	.
3	89035001	89045000	120	0.279194	.
5	36995001	37005000	93	0.279184	SLC25A21
3	89800001	89810000	117	0.279147	CSMD1
1	32845001	32855000	81	0.279123	FAM19A2
17	8325001	8335000	142	0.279076	QSOX2
1	87390001	87400000	113	0.278926	.
1	142230001	142240000	43	0.278913	FAM155A
1	185150001	185160000	92	0.278912	CNTN5
1	142300001	142310000	69	0.27883	.
1	118355001	118365000	98	0.278792	.
1	32625001	32635000	90	0.278788	.
7	30755001	30765000	106	0.278775	CXCR4,THSD7B
3	85475001	85485000	43	0.278757	EYS
10	8745001	8755000	141	0.278751	LOC415414
6	24820001	24830000	135	0.278718	SH3PXD2A
11	10945001	10955000	134	0.278687	KIAA0355
2	35635001	35645000	35	0.278646	KCNH8
1	32485001	32495000	96	0.278644	.
23	325001	335000	89	0.278532	SH3BGRL3,CEP85,UBXN11
4	19985001	19995000	16	0.278418	KIAA0922
3	81160001	81170000	66	0.278336	.
2	23215001	23225000	152	0.278331	.
5	45680001	45690000	88	0.27826	PPP4R4
5	26850001	26860000	67	0.278211	DPF3
2	133590001	133600000	73	0.278197	.
3	7140001	7150000	102	0.278183	.
4	48640001	48650000	111	0.27818	.
3	110665001	110675000	51	0.27814	EVA1A
2	94510001	94520000	103	0.277948	.
1	75350001	75360000	25	0.277719	FOXM1
14	11415001	11425000	135	0.277718	RBFOX1
3	110755001	110765000	52	0.277713	EVA1A
3	34380001	34390000	148	0.277708	SMYD3
20	445001	455000	27	0.277703	DLGAP4
7	21145001	21155000	79	0.277638	DPP4
4	20070001	20080000	24	0.277625	.
3	27595001	27605000	137	0.277523	BRE
1	75220001	75230000	20	0.277486	TEAD4
1	75265001	75275000	26	0.277443	TEAD4
2	86550001	86560000	34	0.277397	.
3	27555001	27565000	89	0.277388	BRE
7	17130001	17140000	162	0.277327	.
1	55100001	55110000	108	0.277314	PAH
10	17685001	17695000	70	0.277294	ADAMTS17
1	192675001	192685000	119	0.277291	.
6	13230001	13240000	92	0.27725	ZMIZ1
5	23460001	23470000	101	0.277247	C5H11orf49
4	79110001	79120000	170	0.277056	EVC2
11	2285001	2295000	78	0.277004	GNAO1
3	55050001	55060000	194	0.276897	MAP3K5
11	10950001	10960000	141	0.276839	.
1	122010001	122020000	214	0.276831	CDKL5
2	23815001	23825000	161	0.276831	PPP1R9A
1	75330001	75340000	21	0.276822	RHNO1,FOXM1
23	335001	345000	129	0.276814	CEP85,CNKSR1
1	74645001	74655000	19	0.276788	VWF
15	4330001	4340000	71	0.276786	.
3	99525001	99535000	84	0.276765	.
3	57070001	57080000	230	0.276753	.
2	133215001	133225000	102	0.276668	.
3	43355001	43365000	95	0.276539	PDE10A
20	170001	180000	10	0.276463	.
20	6100001	6110000	133	0.276441	.
1	159175001	159185000	130	0.276405	KLHL1
11	4185001	4195000	80	0.2764	.
1	32580001	32590000	61	0.276344	.
13	18575001	18585000	77	0.276318	TCERG1
3	43345001	43355000	168	0.276292	PDE10A
15	7910001	7920000	191	0.276267	TTC28
1	74530001	74540000	12	0.276245	.
1	22930001	22940000	105	0.276212	CADPS2
8	1090001	1100000	120	0.276199	.
2	87085001	87095000	16	0.276184	.
22	1165001	1175000	14	0.276108	.
8	17110001	17120000	230	0.276106	PRKACB,TTLL7
4	30970001	30980000	61	0.276048	ANAPC10
5	5425001	5435000	124	0.275951	ELP4
2	12580001	12590000	52	0.275924	.
5	2470001	2480000	30	0.275923	NELL1
2	70260001	70270000	78	0.275818	.
2	28320001	28330000	127	0.275742	ISPD
3	110640001	110650000	25	0.275732	EVA1A
1	183625001	183635000	117	0.275679	DYNC2H1
5	36990001	37000000	102	0.275614	SLC25A21
22	3630001	3640000	25	0.27552	UBE2S,LOC112530169
1	157415001	157425000	146	0.275516	.
5	37010001	37020000	61	0.275472	SLC25A21
9	16315001	16325000	105	0.275467	HRG
1	142225001	142235000	44	0.275422	FAM155A
2	70875001	70885000	76	0.275392	.
3	110780001	110790000	45	0.275388	GCFC2
1	32565001	32575000	82	0.275233	.
3	43805001	43815000	89	0.275212	.
1	112970001	112980000	96	0.2752	.
2	70960001	70970000	59	0.275064	.
8	720001	730000	16	0.275019	AMY2A
6	21590001	21600000	138	0.274991	EXOC6
13	16780001	16790000	98	0.274978	.
11	7320001	7330000	161	0.274952	LOC107054283
4	48645001	48655000	108	0.274931	.
20	420001	430000	50	0.274915	DLGAP4
20	330001	340000	40	0.274914	DLGAP4
1	183650001	183660000	130	0.274867	DYNC2H1
10	16495001	16505000	74	0.274863	.
20	460001	470000	19	0.274833	DLGAP4
4	51725001	51735000	142	0.274824	TMPRSS11F
13	18940001	18950000	26	0.274637	EGR1
2	23985001	23995000	178	0.274626	DYNC1I1
26	5060001	5070000	108	0.274618	TAF8,CCND3
1	32480001	32490000	107	0.274569	.
33	5330001	5340000	123	0.274523	LOC431300
1	74980001	74990000	15	0.274487	.
3	43810001	43820000	64	0.274462	.
1	185085001	185095000	106	0.274396	CNTN5
3	110740001	110750000	49	0.274367	EVA1A
3	90150001	90160000	74	0.274334	CSMD1
1	72025001	72035000	146	0.274269	CDKN1AL
10	16500001	16510000	68	0.274251	.
14	11420001	11430000	150	0.274242	RBFOX1
3	74710001	74720000	60	0.274221	.
3	110720001	110730000	42	0.274166	EVA1A
4	39300001	39310000	185	0.274136	SNX25
1	74585001	74595000	11	0.274134	VWF
1	23035001	23045000	123	0.274074	AASS,PTPRZ1
5	3260001	3270000	12	0.27404	GAS2
2	38670001	38680000	103	0.273973	.
2	70565001	70575000	83	0.273966	.
3	43705001	43715000	71	0.273952	.
5	3530001	3540000	11	0.273935	ANO3
15	3630001	3640000	59	0.273903	PIWIL1
1	185615001	185625000	169	0.273873	.
3	102520001	102530000	101	0.273833	.
15	4390001	4400000	61	0.273717	.
13	10545001	10555000	112	0.273713	.
2	61940001	61950000	150	0.273685	RBM24,ATXN1
9	13275001	13285000	157	0.273661	ATP13A5
1	185090001	185100000	116	0.273555	CNTN5
4	20075001	20085000	21	0.273486	.
1	72040001	72050000	94	0.273406	.
1	189315001	189325000	155	0.273383	GRM5
3	89790001	89800000	103	0.273373	CSMD1
1	127665001	127675000	129	0.27337	.
8	7730001	7740000	114	0.273365	RC3H1
1	94495001	94505000	102	0.273302	.
1	75130001	75140000	11	0.273102	TSPAN9
2	69810001	69820000	73	0.273079	.
7	23475001	23485000	108	0.273005	MARCH4
4	82170001	82180000	216	0.272952	HTT
5	3350001	3360000	13	0.272821	.
5	32910001	32920000	77	0.272816	.
3	110760001	110770000	46	0.272785	EVA1A
3	90090001	90100000	39	0.27278	CSMD1
4	47515001	47525000	117	0.272735	.
2	23990001	24000000	160	0.272729	DYNC1I1
1	72010001	72020000	131	0.272695	CDKN1AL
2	128335001	128345000	166	0.272662	RNF19A
9	20585001	20595000	87	0.272605	MEGF6L
17	10425001	10435000	21	0.272579	LMX1B
1	183645001	183655000	173	0.272571	DYNC2H1
5	34780001	34790000	135	0.272563	NUBPL
1	160375001	160385000	33	0.27256	.
1	160510001	160520000	46	0.272452	PCDH9
5	18905001	18915000	207	0.272392	.
1	52845001	52855000	141	0.272354	LARGE1
3	38405001	38415000	113	0.272342	.
1	54875001	54885000	170	0.272326	.
4	48635001	48645000	121	0.272295	.
3	43790001	43800000	97	0.272207	.
2	15900001	15910000	125	0.272083	PTCHD3
1	75515001	75525000	16	0.272069	.
1	74140001	74150000	15	0.272047	.
4	15520001	15530000	104	0.272045	TENM1
4	57100001	57110000	190	0.272001	ZGRF1
1	74600001	74610000	10	0.27195	VWF
4	81245001	81255000	76	0.271883	.
9	20590001	20600000	90	0.271851	MEGF6L
5	33890001	33900000	96	0.271802	.
1	184450001	184460000	103	0.271792	.
1	111515001	111525000	174	0.271786	AGPAT3
4	24255001	24265000	143	0.27159	.
3	15560001	15570000	131	0.271555	MGME1,SNX5
11	14625001	14635000	148	0.271424	MAF
1	74880001	74890000	14	0.271365	PRMT8
6	11145001	11155000	164	0.271323	HERC4
1	75325001	75335000	24	0.271208	RHNO1,TULP3,FOXM1
15	4295001	4305000	78	0.271104	.
1	74650001	74660000	19	0.271077	VWF
4	15505001	15515000	74	0.271036	TENM1
1	74905001	74915000	26	0.270948	PRMT8
1	23030001	23040000	114	0.270937	AASS
2	35705001	35715000	57	0.270847	.
3	45265001	45275000	179	0.270839	AGPAT4
20	450001	460000	37	0.270835	DLGAP4
3	70915001	70925000	144	0.270821	ASCC3
11	13295001	13305000	93	0.270763	.
3	51020001	51030000	90	0.270677	.
8	750001	760000	24	0.270618	AMY2A
1	30945001	30955000	168	0.270581	ARID2
23	475001	485000	111	0.270578	.
3	89620001	89630000	46	0.270487	CSMD1
1	105735001	105745000	120	0.270449	CLDN17
4	81360001	81370000	163	0.270448	.
23	415001	425000	98	0.270309	.
3	92590001	92600000	90	0.270294	SNTG2
6	7495001	7505000	147	0.270168	LRRTM3,CTNNA3
3	90095001	90105000	34	0.270042	CSMD1
9	16755001	16765000	95	0.27001	.
3	41680001	41690000	84	0.269963	SMOC2
2	70950001	70960000	92	0.269935	.
20	360001	370000	59	0.269933	DLGAP4
9	16325001	16335000	103	0.26988	KNG1
1	130645001	130655000	106	0.269858	.
11	2520001	2530000	17	0.269795	SLC38A8,MBTPS1
4	81350001	81360000	135	0.269681	.
7	12860001	12870000	107	0.269561	PARD3B
2	36370001	36380000	33	0.269556	ZNF385D
2	65635001	65645000	120	0.269501	CDYL
3	92610001	92620000	124	0.269391	SNTG2
8	12865001	12875000	33	0.269361	.
13	10170001	10180000	116	0.269203	CPEB4
3	65395001	65405000	113	0.269194	.
3	43455001	43465000	101	0.269155	.
2	35435001	35445000	33	0.269136	.
1	74910001	74920000	23	0.269022	PRMT8
3	92695001	92705000	79	0.268956	SNTG2
24	6205001	6215000	77	0.268916	DIXDC1
1	75255001	75265000	22	0.268897	TEAD4
1	74120001	74130000	17	0.268821	.
3	43250001	43260000	94	0.268788	PDE10A
3	74705001	74715000	67	0.268774	.
5	35165001	35175000	102	0.268765	AKAP6
1	75315001	75325000	25	0.268723	TULP3
1	74130001	74140000	10	0.268654	.
1	32540001	32550000	113	0.26858	.
1	192545001	192555000	54	0.26857	.
20	5650001	5660000	121	0.268559	.
1	186145001	186155000	185	0.268403	.
4	30975001	30985000	57	0.26839	ANAPC10
8	1155001	1165000	71	0.268379	.
4	38850001	38860000	78	0.268154	TET2
22	2625001	2635000	19	0.268126	WHSC1L1
2	23205001	23215000	167	0.268124	.
1	157395001	157405000	99	0.268059	.
4	47530001	47540000	173	0.268056	.
4	79100001	79110000	162	0.268056	EVC2
1	75085001	75095000	19	0.268025	TSPAN9
3	90290001	90300000	58	0.267837	.
1	75050001	75060000	15	0.267834	TSPAN9
4	81280001	81290000	22	0.26781	.
8	12720001	12730000	65	0.267742	PLPPR5
3	99855001	99865000	139	0.267736	.
2	133235001	133245000	88	0.267707	.
1	132995001	133005000	137	0.267703	ATP10A
1	74010001	74020000	21	0.267668	.
1	103765001	103775000	98	0.267633	.
14	10955001	10965000	111	0.267626	.
3	27585001	27595000	110	0.267607	BRE
3	55480001	55490000	89	0.267352	PDE7B
4	15530001	15540000	138	0.267346	SH2D1A
1	169735001	169745000	174	0.26729	.
1	75080001	75090000	16	0.267203	TSPAN9
3	17915001	17925000	145	0.267188	SUSD4
21	1395001	1405000	49	0.267153	MMEL1
5	3275001	3285000	10	0.267103	SVIP,GAS2
1	105185001	105195000	168	0.266981	.
5	18900001	18910000	168	0.266914	ABTB2
20	290001	300000	17	0.266911	AAR2
2	26160001	26170000	75	0.26682	PHF14
1	157390001	157400000	72	0.266655	.
3	92735001	92745000	74	0.266652	SNTG2
1	72000001	72010000	123	0.266541	.
1	75755001	75765000	17	0.266486	A2ML1
3	89660001	89670000	52	0.266454	CSMD1
1	186215001	186225000	137	0.266399	.
20	285001	295000	12	0.266351	AAR2
4	24280001	24290000	223	0.266295	.
1	74575001	74585000	14	0.266258	VWF
11	10980001	10990000	187	0.266201	GPI
14	10950001	10960000	95	0.266193	.
22	1390001	1400000	49	0.266117	LOC770277,R3HCC1
5	3475001	3485000	13	0.266067	ANO3
1	74725001	74735000	11	0.266055	CD9
13	15915001	15925000	80	0.266043	LECT2,FBXL21
1	186060001	186070000	108	0.265853	.
3	89020001	89030000	74	0.26585	.
4	27110001	27120000	74	0.265848	.
2	86215001	86225000	49	0.265811	.
1	160475001	160485000	19	0.265788	PCDH9
2	18850001	18860000	86	0.265725	MALRD1
10	8850001	8860000	60	0.265692	WDR72
14	4925001	4935000	107	0.265681	TMEM11
2	70805001	70815000	42	0.265595	.
1	185420001	185430000	76	0.265585	.
3	110695001	110705000	42	0.265506	EVA1A
5	6955001	6965000	182	0.265492	.
3	43265001	43275000	115	0.265488	PDE10A
5	3975001	3985000	17	0.265475	BDNF
2	142935001	142945000	120	0.265467	.
11	5080001	5090000	106	0.265285	CHD9
20	3965001	3975000	122	0.265275	.
3	81175001	81185000	99	0.265258	.
1	75320001	75330000	26	0.265234	RHNO1,TULP3,FOXM1
3	44045001	44055000	66	0.265207	.
2	101445001	101455000	66	0.265204	.
3	84900001	84910000	74	0.265169	EYS
4	90955001	90965000	50	0.265153	WBP1,INO80B,RTKN
5	40055001	40065000	107	0.265118	NRXN3
20	390001	400000	41	0.264978	DLGAP4
24	275001	285000	88	0.264919	ROBO3,ROBO4
2	128020001	128030000	167	0.264883	VPS13B
7	21360001	21370000	60	0.264872	TBR1
1	185155001	185165000	99	0.264867	CNTN5
27	7740001	7750000	84	0.264704	ATP6V0A1,PTRF
5	3555001	3565000	10	0.264675	ANO3
1	188570001	188580000	131	0.264625	.
1	192710001	192720000	72	0.264546	.
4	48445001	48455000	139	0.264418	.
4	76735001	76745000	208	0.264411	CC2D2A,C1QTNF7
15	6420001	6430000	56	0.264405	ATXN2
4	56950001	56960000	174	0.26436	ANK2
2	18570001	18580000	84	0.264323	PLXDC2
4	80590001	80600000	178	0.264278	.
4	76805001	76815000	123	0.264242	.
1	27330001	27340000	135	0.264202	DOCK4
11	5425001	5435000	80	0.264102	.
1	183630001	183640000	108	0.264081	DYNC2H1
1	32710001	32720000	66	0.263952	.
8	970001	980000	76	0.263945	.
3	43575001	43585000	74	0.263932	.
4	17795001	17805000	91	0.263892	MAMLD1
6	7490001	7500000	91	0.263891	LRRTM3,CTNNA3
2	36195001	36205000	69	0.263844	ZNF385D
1	159180001	159190000	138	0.263789	KLHL1
22	1415001	1425000	12	0.263649	TNFRSF10B,RHOBTB2
4	80325001	80335000	77	0.263632	SORCS2
2	119450001	119460000	34	0.263624	.
1	142305001	142315000	55	0.263578	.
1	75420001	75430000	17	0.263536	.
1	160440001	160450000	22	0.263533	PCDH9
4	42095001	42105000	134	0.263532	.
1	145985001	145995000	83	0.263527	UBAC2
2	23620001	23630000	194	0.263404	CASD1
4	48530001	48540000	131	0.263386	.
2	147175001	147185000	92	0.263372	TSNARE1
24	280001	290000	88	0.263346	ROBO3,ROBO4
6	14985001	14995000	30	0.263296	.
1	111815001	111825000	108	0.263267	.
5	38400001	38410000	115	0.263265	TMED10
3	45295001	45305000	161	0.26326	AGPAT4
10	16425001	16435000	81	0.26314	.
2	87830001	87840000	133	0.263094	ANKS6
4	81305001	81315000	110	0.263091	.
2	86220001	86230000	48	0.262969	.
1	44395001	44405000	108	0.26288	.
3	55475001	55485000	100	0.262852	PDE7B
4	20110001	20120000	32	0.262809	.
1	74715001	74725000	18	0.262788	CD9
2	70570001	70580000	133	0.262707	.
13	11925001	11935000	158	0.262695	.
2	134520001	134530000	67	0.262662	.
1	180165001	180175000	251	0.262657	IFT88
3	89625001	89635000	75	0.262631	CSMD1
1	43000001	43010000	29	0.262606	.
3	68870001	68880000	168	0.262604	BVES
11	2280001	2290000	68	0.262574	GNAO1
1	192755001	192765000	110	0.26249	.
2	142930001	142940000	139	0.26245	.
20	280001	290000	17	0.262401	AAR2
2	94530001	94540000	87	0.262373	.
5	32770001	32780000	69	0.262311	.
14	11995001	12005000	159	0.262303	RBFOX1
1	56665001	56675000	204	0.262272	KDM7A
13	16800001	16810000	105	0.262251	.
3	99085001	99095000	75	0.262214	.
1	122005001	122015000	209	0.262185	CDKL5
3	110690001	110700000	42	0.262057	EVA1A
1	74290001	74300000	10	0.262035	.
15	3240001	3250000	49	0.262035	STX2
3	89650001	89660000	30	0.262034	CSMD1
1	73970001	73980000	10	0.262022	KCNA5
3	74715001	74725000	46	0.262019	.
2	56045001	56055000	160	0.261991	RECK,ADNP2
3	9095001	9105000	127	0.261976	ALK
20	6090001	6100000	107	0.261919	.
14	4930001	4940000	122	0.261903	DHRS7B,TMEM11
7	32015001	32025000	153	0.2619	LRP1B
4	81285001	81295000	69	0.261895	.
1	87400001	87410000	72	0.261816	.
15	4385001	4395000	69	0.261809	.
1	74160001	74170000	15	0.261803	.
1	32490001	32500000	79	0.261788	.
3	51270001	51280000	170	0.261683	ARID1B
1	55385001	55395000	76	0.261659	PARPBP
11	19090001	19100000	69	0.261655	ZFHX3
3	43260001	43270000	79	0.261607	PDE10A
5	32860001	32870000	71	0.261595	.
2	127945001	127955000	140	0.261562	VPS13B
2	35460001	35470000	40	0.261527	.
11	13915001	13925000	92	0.261499	.
1	75235001	75245000	14	0.261471	TEAD4
8	1305001	1315000	45	0.261468	NTNG1
1	52850001	52860000	140	0.26145	LARGE1
15	130001	140000	29	0.261391	LOC112533507,LOC107050563
5	7010001	7020000	116	0.261386	.
3	43840001	43850000	82	0.261372	.
2	26155001	26165000	87	0.261298	PHF14
15	4340001	4350000	75	0.261125	.
3	90100001	90110000	44	0.261107	CSMD1
13	16785001	16795000	100	0.261107	.
9	16760001	16770000	68	0.261106	.
1	25060001	25070000	88	0.261096	MET
3	92280001	92290000	125	0.261006	.
1	74145001	74155000	17	0.260913	.
4	80645001	80655000	102	0.260885	ABLIM2
3	89045001	89055000	108	0.260857	.
5	5500001	5510000	119	0.260853	.
3	89920001	89930000	74	0.260816	CSMD1
1	75250001	75260000	24	0.260809	TEAD4
2	99755001	99765000	152	0.260798	.
4	42055001	42065000	41	0.260794	.
3	43645001	43655000	87	0.260705	.
1	43450001	43460000	147	0.26066	ATP2B1
23	200001	210000	31	0.260613	ARID1A
11	13900001	13910000	74	0.26058	.
11	14630001	14640000	129	0.260576	MAF
1	142330001	142340000	36	0.260533	.
1	75055001	75065000	16	0.260529	TSPAN9
3	74975001	74985000	65	0.260321	.
5	35180001	35190000	67	0.260308	AKAP6
4	5350001	5360000	50	0.260283	.
4	23900001	23910000	136	0.260148	CPE
24	6200001	6210000	69	0.2601	DIXDC1
1	186200001	186210000	120	0.260086	.
15	3425001	3435000	57	0.26003	STX2,ADGRD1
1	32705001	32715000	52	0.260001	.
2	28280001	28290000	164	0.259973	ISPD
1	166375001	166385000	50	0.259919	.
8	785001	795000	17	0.259915	AMY2A
2	104810001	104820000	126	0.259828	CDH2
3	51435001	51445000	116	0.259819	ARID1B
3	43845001	43855000	107	0.259696	.
10	10425001	10435000	104	0.259581	.
3	90165001	90175000	52	0.259544	CSMD1
1	56535001	56545000	154	0.259464	.
3	12690001	12700000	233	0.259433	NDUFAF5
1	9675001	9685000	97	0.25942	SEMA3E
7	23435001	23445000	146	0.259396	MARCH4
13	18185001	18195000	99	0.259388	.
6	11135001	11145000	185	0.259299	HERC4
5	36695001	36705000	164	0.259274	.
1	74150001	74160000	13	0.259124	.
2	21780001	21790000	154	0.259107	CDK14
3	81150001	81160000	61	0.259106	.
5	36690001	36700000	182	0.258953	.
3	74700001	74710000	50	0.258917	.
2	87020001	87030000	23	0.258874	.
2	87825001	87835000	119	0.258773	ANKS6
1	124695001	124705000	152	0.258641	.
1	111540001	111550000	137	0.258526	AGPAT3
2	47280001	47290000	197	0.258525	DPY19L1
5	5385001	5395000	138	0.258424	ELP4
2	133890001	133900000	41	0.258325	CSMD3
5	18425001	18435000	118	0.258313	SHANK2
5	37410001	37420000	252	0.258309	TTC6
1	126685001	126695000	189	0.258306	TBL1X
10	17780001	17790000	139	0.258275	CERS3,ASB7
3	109410001	109420000	147	0.258251	RUNX2
3	68865001	68875000	173	0.258186	BVES
5	32280001	32290000	88	0.258183	DPH6
5	35230001	35240000	58	0.258122	AKAP6
4	81380001	81390000	144	0.258118	.
1	185095001	185105000	111	0.258049	CNTN5
5	34360001	34370000	128	0.258018	G2E3
14	7010001	7020000	145	0.258011	ARHGAP17,LCMT1
8	18330001	18340000	73	0.257979	.
3	43440001	43450000	113	0.257915	PDE10A
4	81325001	81335000	79	0.257874	.
11	2370001	2380000	30	0.25786	CBFB
4	81315001	81325000	66	0.25782	.
5	37320001	37330000	106	0.257799	MIPOL1
1	74340001	74350000	12	0.257785	ANO2
3	26730001	26740000	134	0.25774	EPAS1
3	70920001	70930000	133	0.257738	ASCC3
8	1150001	1160000	47	0.257595	.
1	128840001	128850000	69	0.257588	.
9	13290001	13300000	180	0.257551	ATP13A5
2	58580001	58590000	84	0.257521	.
5	34405001	34415000	222	0.257473	SCFD1
1	156795001	156805000	183	0.257426	.
2	86555001	86565000	44	0.257261	.
6	14990001	15000000	61	0.257219	.
3	110745001	110755000	42	0.257197	EVA1A
5	37055001	37065000	134	0.25718	SLC25A21
12	5305001	5315000	104	0.257166	.
1	185060001	185070000	98	0.25715	CNTN5
4	77830001	77840000	76	0.257147	.
2	94500001	94510000	77	0.257101	.
1	162845001	162855000	67	0.257015	.
2	35610001	35620000	50	0.256995	KCNH8
4	81690001	81700000	155	0.256975	.
11	4165001	4175000	97	0.256908	IRX5
6	6430001	6440000	363	0.256906	.
1	111800001	111810000	133	0.256891	.
13	17800001	17810000	106	0.256862	AFF4
4	20165001	20175000	15	0.256833	.
1	102555001	102565000	129	0.25677	.
3	99850001	99860000	147	0.256728	.
14	5580001	5590000	95	0.256716	EPN2
3	27545001	27555000	83	0.256714	BRE
4	42080001	42090000	41	0.256695	.
4	51700001	51710000	126	0.256692	TMPRSS11F
1	160370001	160380000	28	0.256684	.
1	40300001	40310000	80	0.256612	PPFIA2
1	74660001	74670000	10	0.256598	VWF
13	17855001	17865000	90	0.256492	HSPA4
3	27575001	27585000	117	0.256484	BRE
4	51710001	51720000	102	0.256479	TMPRSS11F
1	122425001	122435000	133	0.256448	NHS
1	105690001	105700000	165	0.256396	.
4	20780001	20790000	20	0.256373	GUCY1A3
2	36200001	36210000	51	0.256351	ZNF385D
2	22665001	22675000	115	0.256346	PEX1
2	87025001	87035000	32	0.25633	.
22	2950001	2960000	19	0.256292	ANK1
1	25330001	25340000	243	0.256223	TES
4	3140001	3150000	161	0.256187	LOC112532341
3	74970001	74980000	73	0.256152	.
3	64945001	64955000	68	0.256124	.
2	38645001	38655000	145	0.256118	.
3	27560001	27570000	165	0.256113	BRE
3	81200001	81210000	70	0.256066	.
2	65620001	65630000	78	0.256012	CDYL
1	114325001	114335000	156	0.256007	SRPX
5	3325001	3335000	77	0.256002	.
2	74865001	74875000	59	0.255988	.
8	4840001	4850000	112	0.255916	FASLG
9	14360001	14370000	95	0.255898	.
1	75300001	75310000	16	0.255866	TULP3
1	192625001	192635000	105	0.255855	.
18	1805001	1815000	184	0.255849	MYH10
2	15890001	15900000	116	0.255823	LOC101750112
1	74335001	74345000	14	0.25571	ANO2
3	109405001	109415000	124	0.255702	RUNX2
2	147165001	147175000	101	0.255691	TSNARE1
1	185575001	185585000	69	0.255668	.
10	8875001	8885000	42	0.255614	.
3	9080001	9090000	166	0.255599	ALK
10	8830001	8840000	36	0.255515	WDR72
25	2300001	2310000	141	0.25549	.
3	43370001	43380000	168	0.255423	PDE10A
5	20950001	20960000	83	0.255423	LRRC4C
3	65400001	65410000	154	0.255421	.
15	3245001	3255000	60	0.255407	STX2
2	102030001	102040000	172	0.255395	COLEC12
4	77645001	77655000	82	0.255291	.
4	77820001	77830000	75	0.255271	.
2	35445001	35455000	35	0.255237	.
5	24755001	24765000	211	0.255144	CHP1
13	18980001	18990000	20	0.255135	LOC107049815
1	186065001	186075000	116	0.255126	.
1	32585001	32595000	50	0.255042	.
11	13350001	13360000	95	0.255007	.
1	43205001	43215000	104	0.254978	.
1	186205001	186215000	148	0.254959	.
2	62325001	62335000	187	0.254921	PHACTR1
20	465001	475000	21	0.25489	DLGAP4
1	170850001	170860000	123	0.254866	.
3	9090001	9100000	134	0.254843	ALK
2	34940001	34950000	93	0.254728	TBC1D5
10	8630001	8640000	109	0.254659	UNC13C
9	17345001	17355000	171	0.254632	CCDC39,TTC14
14	4920001	4930000	110	0.254602	NATD1,TMEM11
2	105210001	105220000	67	0.254577	.
1	160385001	160395000	51	0.254573	.
5	37000001	37010000	88	0.25452	SLC25A21
3	12705001	12715000	156	0.254503	.
15	1690001	1700000	75	0.254435	ZDHHC8
4	51705001	51715000	122	0.254376	TMPRSS11F
13	10100001	10110000	183	0.254369	.
1	74295001	74305000	12	0.254361	.
1	160480001	160490000	33	0.254348	PCDH9
4	80630001	80640000	103	0.254271	.
15	3440001	3450000	112	0.254257	STX2,ADGRD1
1	156800001	156810000	271	0.254204	.
1	8345001	8355000	189	0.254187	.
1	32815001	32825000	72	0.254179	.
4	20000001	20010000	38	0.25407	TLR2A
3	24630001	24640000	145	0.254063	.
1	105175001	105185000	197	0.254042	.
6	24110001	24120000	182	0.25404	MFSD13A
1	74520001	74530000	12	0.254018	.
3	110655001	110665000	38	0.253993	EVA1A
17	985001	995000	90	0.253966	RABL6
1	74745001	74755000	20	0.253937	NOBOX
3	102255001	102265000	110	0.253815	.
3	12700001	12710000	143	0.253797	.
1	43005001	43015000	40	0.25377	.
4	48505001	48515000	172	0.253735	.
4	20620001	20630000	60	0.253725	MAP9
8	790001	800000	12	0.253715	AMY2A
3	27580001	27590000	120	0.253703	BRE
27	7345001	7355000	91	0.253685	KRT23
3	43445001	43455000	123	0.253551	.
1	192715001	192725000	90	0.253522	.
3	12695001	12705000	179	0.25352	.
1	75190001	75200000	10	0.253488	TSPAN9
3	43535001	43545000	98	0.253455	.
1	74535001	74545000	13	0.253443	VWF
4	80650001	80660000	90	0.253415	ABLIM2
24	6210001	6220000	84	0.253401	DIXDC1
3	92960001	92970000	38	0.253368	PXDN
3	49810001	49820000	111	0.253365	.
1	56660001	56670000	255	0.253364	.
1	75100001	75110000	14	0.25335	TSPAN9
5	2315001	2325000	42	0.253281	.
2	12495001	12505000	71	0.25327	.
5	5435001	5445000	85	0.253262	PAX6,ELP4
5	3505001	3515000	13	0.253251	ANO3
1	74155001	74165000	11	0.253225	.
12	14080001	14090000	142	0.253179	PRICKLE2
4	710001	720000	116	0.253151	.
3	102525001	102535000	77	0.253111	.
4	50840001	50850000	57	0.253099	ALB
1	25050001	25060000	168	0.253078	MET
5	33885001	33895000	101	0.253076	.
3	68085001	68095000	197	0.253032	.
24	270001	280000	65	0.253	HEPACAM,ROBO4
7	6810001	6820000	55	0.252991	FTCD
2	70545001	70555000	58	0.252967	.
3	43975001	43985000	107	0.252948	.
7	22165001	22175000	139	0.252942	DES,SPEG
3	7805001	7815000	175	0.25293	NRXN1
1	75240001	75250000	19	0.252918	TEAD4
1	118370001	118380000	96	0.252903	.
1	74400001	74410000	14	0.252812	.
2	134470001	134480000	65	0.25281	.
1	105740001	105750000	119	0.252804	CLDN8,CLDN17
12	2390001	2400000	111	0.252803	DOCK3
1	182555001	182565000	114	0.252757	GRIA4
1	54915001	54925000	128	0.252729	.
14	12000001	12010000	165	0.252709	RBFOX1
20	125001	135000	12	0.252556	.
3	50705001	50715000	145	0.252538	NOX3
3	43415001	43425000	133	0.252484	PDE10A
4	35495001	35505000	144	0.252433	MMRN1
1	74720001	74730000	17	0.252404	CD9
1	74990001	75000000	20	0.252346	.
1	185580001	185590000	72	0.252332	.
3	89040001	89050000	121	0.252329	.
8	2510001	2520000	158	0.2523	ATP6V1G3
1	182410001	182420000	196	0.252229	AASDHPPT
9	9590001	9600000	203	0.252221	MFF
1	75490001	75500000	14	0.252184	FOXJ2
8	1030001	1040000	63	0.252183	.
3	65425001	65435000	109	0.252155	.
13	10540001	10550000	110	0.252146	.
1	30940001	30950000	203	0.252138	ARID2
3	89970001	89980000	74	0.252129	CSMD1
1	97525001	97535000	129	0.252108	ROBO1
5	32765001	32775000	59	0.252033	.
2	87850001	87860000	148	0.252029	GALNT12,ANKS6
11	7765001	7775000	187	0.252001	C11H16ORF87,LOC112533278
1	183620001	183630000	122	0.251978	DYNC2H1
13	11930001	11940000	136	0.251953	.
9	11815001	11825000	123	0.251877	PLSCR5
3	99540001	99550000	99	0.251841	.
3	43495001	43505000	149	0.251782	.
1	148295001	148305000	49	0.251751	GPC6
1	74415001	74425000	11	0.251711	.
2	36375001	36385000	29	0.251682	ZNF385D
2	70275001	70285000	88	0.251675	.
21	1400001	1410000	79	0.251661	MMEL1
2	61835001	61845000	145	0.251574	ATXN1
1	63300001	63310000	73	0.251517	.
13	18950001	18960000	25	0.251516	EGR1,LOC107049815
5	4310001	4320000	23	0.25146	.
3	38065001	38075000	200	0.251416	LYST
1	74970001	74980000	19	0.251405	.
3	43710001	43720000	69	0.251347	.
4	20005001	20015000	36	0.251322	TLR2A
4	39500001	39510000	183	0.251174	CASP3
5	40960001	40970000	145	0.251171	CEP128
5	37280001	37290000	93	0.251134	MIPOL1
4	81320001	81330000	65	0.25111	.
1	189320001	189330000	164	0.250966	GRM5
3	81210001	81220000	109	0.250902	.
13	18665001	18675000	79	0.250882	PPP2R2B
3	9070001	9080000	179	0.250854	ALK
5	33500001	33510000	73	0.250848	.
1	44420001	44430000	119	0.250778	BTG1
3	81205001	81215000	65	0.250749	.
6	24100001	24110000	193	0.250691	LOC107053690,MFSD13A
2	35675001	35685000	55	0.250676	.
1	67520001	67530000	203	0.250575	RASSF8
27	7735001	7745000	84	0.250534	PTRF
1	160470001	160480000	21	0.250501	PCDH9
5	35160001	35170000	67	0.250489	AKAP6
1	74875001	74885000	14	0.250453	PRMT8
3	110650001	110660000	49	0.250368	EVA1A
5	32275001	32285000	113	0.250352	DPH6
1	159255001	159265000	116	0.250304	KLHL1
27	7570001	7580000	127	0.250304	NKIRAS2,DNAJC7,ZNF385C
5	32255001	32265000	34	0.250292	DPH6
5	59755001	59765000	29	0.250278	.
1	75290001	75300000	10	0.25027	TULP3
13	4885001	4895000	103	0.250072	SPDL1
22	1880001	1890000	65	0.250066	LZTS1
20	175001	185000	15	0.250002	.
33	5305001	5315000	135	0.250001	LOC768978,LOC107055419
2	26165001	26175000	72	0.25	PHF14
4	80655001	80665000	97	0.249975	ABLIM2
9	24040001	24050000	24	0.249865	TM4SF18,HPS3,CP
4	315001	325000	112	0.249832	HEPH
2	125700001	125710000	150	0.249818	.
1	72020001	72030000	148	0.249812	CDKN1AL
3	85485001	85495000	58	0.249795	EYS
3	99115001	99125000	69	0.249765	.
2	70270001	70280000	89	0.24974	.
3	86005001	86015000	108	0.249732	.
2	107415001	107425000	200	0.249711	DTNA
21	170001	180000	25	0.249696	PADIL,PADI1
2	69640001	69650000	90	0.249586	.
3	43555001	43565000	108	0.249494	.
1	185185001	185195000	72	0.249474	CNTN5
19	6655001	6665000	86	0.249404	NCOR1
2	79430001	79440000	106	0.249367	ADCY2
28	4760001	4770000	28	0.249365	PTPRS
3	89975001	89985000	81	0.249351	CSMD1
15	480001	490000	12	0.249339	.
4	20120001	20130000	14	0.249333	.
5	34775001	34785000	165	0.249304	NUBPL
2	34945001	34955000	83	0.249299	TBC1D5
4	53230001	53240000	101	0.249296	.
8	780001	790000	22	0.249273	AMY2A
2	26610001	26620000	94	0.249267	LOC395159
13	11915001	11925000	120	0.249249	.
9	9870001	9880000	80	0.249227	.
3	43800001	43810000	89	0.249193	.
2	128050001	128060000	117	0.249154	VPS13B
2	12585001	12595000	75	0.249153	.
5	3285001	3295000	14	0.249136	.
3	89430001	89440000	99	0.249054	CSMD1
1	166330001	166340000	45	0.249039	.
11	19110001	19120000	49	0.249033	ZFHX3
1	74125001	74135000	11	0.249018	.
1	74845001	74855000	20	0.249013	.
1	184540001	184550000	101	0.249005	ARHGAP42
1	66855001	66865000	183	0.248998	.
20	455001	465000	28	0.248983	DLGAP4
23	5490001	5500000	154	0.248924	MACF1
2	134515001	134525000	53	0.24892	.
3	89960001	89970000	58	0.24892	CSMD1
3	90325001	90335000	88	0.248899	.
7	19240001	19250000	99	0.248868	.
11	13605001	13615000	113	0.248782	.
4	81290001	81300000	90	0.24872	.
8	14245001	14255000	96	0.248642	BCAR3
9	9930001	9940000	117	0.248592	.
1	74180001	74190000	11	0.248539	.
2	104805001	104815000	110	0.248499	CDH2
8	12600001	12610000	39	0.248488	.
3	91355001	91365000	105	0.248474	DLGAP2
8	22780001	22790000	95	0.248428	TRABD2B
4	23905001	23915000	120	0.24842	CPE
1	186220001	186230000	185	0.248343	CCDC82
10	4975001	4985000	191	0.248302	VPS13C
23	1485001	1495000	169	0.248267	.
4	77640001	77650000	66	0.248254	.
5	3300001	3310000	16	0.24825	.
2	65605001	65615000	167	0.248241	CDYL
4	24355001	24365000	58	0.248209	.
2	131670001	131680000	149	0.248208	.
2	134335001	134345000	83	0.248208	.
1	67525001	67535000	206	0.248184	RASSF8
1	113230001	113240000	131	0.248174	CASK
1	58005001	58015000	68	0.248168	.
3	89030001	89040000	103	0.248108	.
9	24000001	24010000	35	0.248092	TM4SF4
4	81220001	81230000	112	0.248041	.
4	20035001	20045000	21	0.248005	TLR2B
1	97545001	97555000	132	0.247984	ROBO1
1	183640001	183650000	114	0.247966	DYNC2H1
4	48550001	48560000	138	0.247963	.
3	102215001	102225000	101	0.24795	APOB
7	32590001	32600000	145	0.24794	.
4	75565001	75575000	61	0.247891	.
1	97540001	97550000	157	0.247843	ROBO1
4	48650001	48660000	126	0.247755	.
4	82130001	82140000	114	0.247735	HTT
4	81055001	81065000	263	0.247717	.
10	8820001	8830000	45	0.247693	WDR72
8	7720001	7730000	118	0.247692	RC3H1
2	19425001	19435000	153	0.247623	MMR1L2
4	46640001	46650000	145	0.247617	.
1	74380001	74390000	11	0.247554	ANO2
13	13220001	13230000	88	0.247489	.
1	97055001	97065000	101	0.247413	.
3	88080001	88090000	169	0.247365	LRRC1
5	3550001	3560000	11	0.247337	ANO3
5	26860001	26870000	96	0.247312	DPF3
24	6195001	6205000	87	0.247088	DLAT,DIXDC1
1	72015001	72025000	142	0.247059	CDKN1AL
21	3330001	3340000	110	0.247057	SPSB1
6	15515001	15525000	80	0.246984	.
2	12590001	12600000	67	0.246972	.
1	27325001	27335000	112	0.24694	DOCK4
1	160500001	160510000	41	0.246912	PCDH9
4	14780001	14790000	58	0.246894	.
1	73965001	73975000	12	0.246884	KCNA5
3	43835001	43845000	71	0.246823	.
1	162230001	162240000	21	0.246813	.
4	46685001	46695000	159	0.246782	.
3	68095001	68105000	189	0.246736	QRSL1
3	110480001	110490000	59	0.246697	.
2	134475001	134485000	55	0.246653	.
1	142220001	142230000	37	0.246645	FAM155A
23	5435001	5445000	130	0.246624	FNDC5,HPCA
3	110715001	110725000	32	0.246619	EVA1A
5	3395001	3405000	22	0.246608	.
2	122005001	122015000	57	0.246556	.
2	98145001	98155000	106	0.246517	MOG
1	94165001	94175000	147	0.246495	.
2	28245001	28255000	103	0.246494	.
9	8720001	8730000	114	0.246493	DOCK10
10	17395001	17405000	117	0.246451	.
1	75770001	75780000	77	0.246448	A2ML1
2	22900001	22910000	147	0.246439	.
1	162185001	162195000	63	0.246418	.
2	70265001	70275000	84	0.246418	.
8	680001	690000	21	0.246378	AMY2A
5	6945001	6955000	183	0.246283	.
4	24385001	24395000	96	0.246278	.
1	111950001	111960000	119	0.246268	.
2	22645001	22655000	166	0.246262	ACCSL,PEX1
5	40955001	40965000	160	0.246251	CEP128
1	74735001	74745000	11	0.246247	CD9
1	5735001	5745000	91	0.246243	.
3	89495001	89505000	92	0.246242	CSMD1
7	17120001	17130000	115	0.24621	.
1	43210001	43220000	64	0.246124	.
10	16555001	16565000	14	0.246114	.
11	13570001	13580000	66	0.246105	.
5	37310001	37320000	129	0.246085	MIPOL1
1	75510001	75520000	21	0.246032	FOXJ2
1	44815001	44825000	134	0.246016	.
4	24250001	24260000	189	0.245952	.
1	75115001	75125000	15	0.245934	TSPAN9
10	8715001	8725000	84	0.245905	.
2	74985001	74995000	250	0.245895	.
7	23500001	23510000	160	0.24584	XRCC5
6	25575001	25585000	137	0.245779	SORCS3
12	16175001	16185000	126	0.245775	.
1	75495001	75505000	33	0.245754	FOXJ2
5	2730001	2740000	15	0.245736	NELL1
4	19980001	19990000	13	0.245728	KIAA0922
27	7860001	7870000	20	0.245706	WNK4
3	62770001	62780000	169	0.245687	FAM184A
4	81375001	81385000	126	0.245667	.
3	43340001	43350000	173	0.245561	PDE10A
1	94220001	94230000	93	0.245511	.
3	110310001	110320000	110	0.245482	.
3	56705001	56715000	142	0.245363	.
4	69720001	69730000	167	0.245356	TBC1D1
1	184400001	184410000	90	0.245347	TRPC6
15	3445001	3455000	112	0.245339	STX2,ADGRD1
1	32330001	32340000	38	0.245321	.
1	73100001	73110000	42	0.245306	.
3	41765001	41775000	146	0.245295	SMOC2
7	32595001	32605000	156	0.245263	.
1	75095001	75105000	12	0.245221	TSPAN9
2	69815001	69825000	76	0.245196	.
1	54595001	54605000	164	0.245195	TXNRD1
4	77825001	77835000	90	0.245193	.
2	38675001	38685000	112	0.245191	.
4	19990001	20000000	21	0.245137	KIAA0922
11	4215001	4225000	118	0.245133	.
5	38395001	38405000	136	0.245019	ZC2HC1C,TMED10
3	90300001	90310000	43	0.24494	.
1	74345001	74355000	12	0.244907	ANO2
3	50980001	50990000	80	0.244902	.
1	189585001	189595000	82	0.24483	RAB38
5	32775001	32785000	79	0.244802	.
11	1130001	1140000	114	0.2448	CTCF,RLTPR
3	50970001	50980000	116	0.244778	.
9	16335001	16345000	138	0.244764	KNG1
10	17585001	17595000	90	0.244718	ADAMTS17
17	980001	990000	96	0.244716	RABL6
4	35490001	35500000	142	0.244692	MMRN1
8	1105001	1115000	94	0.244666	.
5	59760001	59770000	30	0.244662	.
5	32830001	32840000	60	0.244657	.
1	74615001	74625000	12	0.244641	VWF
3	84890001	84900000	42	0.244596	EYS
1	185065001	185075000	99	0.244514	CNTN5
4	48500001	48510000	171	0.24451	.
5	3330001	3340000	71	0.244494	.
8	745001	755000	27	0.244482	AMY2A
4	20115001	20125000	23	0.244458	.
4	47510001	47520000	90	0.244413	.
7	20030001	20040000	142	0.244381	.
11	13640001	13650000	97	0.244371	.
5	33490001	33500000	56	0.244314	.
7	31955001	31965000	103	0.24428	LRP1B
3	110795001	110805000	39	0.244214	C3H2ORF3
4	76810001	76820000	143	0.244212	.
2	38810001	38820000	192	0.244135	.
6	24555001	24565000	204	0.244133	USMG5,TAF5
3	81185001	81195000	57	0.24412	.
3	89615001	89625000	23	0.244086	CSMD1
3	81240001	81250000	83	0.244083	.
11	19095001	19105000	64	0.244019	ZFHX3
5	45765001	45775000	113	0.243942	SPIA5
3	28740001	28750000	99	0.243845	.

## Sheet: Table S6
Table S6. Gene ontology analyse of top 1% outlier genomic regions from win-Fst between TBC populations and "500 m"
Category	Term	Count	%	PValue	Genes
GOTERM_BP_DIRECT	GO:1904694~negative regulation of vascular smooth muscle contraction	3	0.810811	0.00120991	DOCK5, ARHGAP42, DOCK4
GOTERM_BP_DIRECT	GO:0016569~covalent chromatin modification	8	2.16216	0.00812921	NCOR1, BRE, CHD9, DPF3, CTCF, ARID1A, ARID2, ARID1B
GOTERM_BP_DIRECT	GO:0007165~signal transduction	36	9.72973	0.0120643	BCAR3, ALK, TENM1, HBS1L, NFAT5, RTKN, EPAS1, NRXN1, PLPPR5, ASIP, NRXN3, ARHGAP17, FASLG, NR3C2, LRRC1, CCND3, ARHGAP42, NKIRAS2, STX2, PRKACB, DTNA, TXNRD1, AMFR, TNFRSF10B, RASSF8, GCG, ANK2, ANK1, SMOC2, KITLG, PDE10A, BRE, GNRH1, PGR, PDE7B, MET
GOTERM_BP_DIRECT	GO:0007411~axon guidance	9	2.43243	0.0158041	ROBO3, BDNF, NRXN1, USP33, NRXN3, PAX6, ISPD, MYH10, ROBO1
GOTERM_BP_DIRECT	GO:0006366~transcription from RNA polymerase II promoter	19	5.13514	0.0169055	TCERG1, NFAT5, EGR1, GTF2A1, ZFHX3, MYOCD, CBFB, EPAS1, FOXJ2, PAX6, CTCF, FOXM1, AFF4, RUNX2, OVOL2, NCOR1, MAF, NOBOX, TAF5
GOTERM_BP_DIRECT	GO:0042391~regulation of membrane potential	6	1.62162	0.0179859	KCNH5, KCNH8, NEDD4, KCNA5, BVES, CACNA1H
GOTERM_BP_DIRECT	GO:0007269~neurotransmitter secretion	5	1.35135	0.0195599	NRXN1, NRXN3, CASK, LIN7C, PPFIA2
GOTERM_BP_DIRECT	GO:0032801~receptor catabolic process	3	0.810811	0.0235943	BECN1, SNX25, NEDD4
GOTERM_BP_DIRECT	GO:0001666~response to hypoxia	9	2.43243	0.0240634	DPP4, EGR1, BECN1, MYOCD, SCFD1, EPAS1, CASP3, CXCR4, KCNA5
GOTERM_BP_DIRECT	GO:0009953~dorsal/ventral pattern formation	4	1.08108	0.026455	DYNC2H1, HHIP, LMX1B, OVOL2
GOTERM_BP_DIRECT	GO:0007612~learning	5	1.35135	0.0281579	GRM5, NRXN1, NRXN3, SORCS3, SHANK2
GOTERM_BP_DIRECT	GO:0002931~response to ischemia	4	1.08108	0.0286754	EGR1, BVES, MAP3K5, CPEB4
GOTERM_BP_DIRECT	GO:0002027~regulation of heart rate	4	1.08108	0.0286754	IRX5, EPAS1, ANK2, BVES
GOTERM_BP_DIRECT	GO:0071625~vocalization behavior	3	0.810811	0.0316794	NRXN1, NRXN3, SHANK2
GOTERM_BP_DIRECT	GO:0007611~learning or memory	4	1.08108	0.0359091	GPI, PTPRZ1, CASP3, AMFR
GOTERM_BP_DIRECT	GO:0015671~oxygen transport	3	0.810811	0.0360725	HBZ, HBAD, HBA1
GOTERM_BP_DIRECT	GO:0007188~adenylate cyclase-modulating G-protein coupled receptor signaling pathway	4	1.08108	0.0385092	GNAO1, GCG, ADCY2, PRKACB
GOTERM_BP_DIRECT	GO:0040030~regulation of molecular function, epigenetic	2	0.540541	0.0400867	ASIP, CTCF
GOTERM_BP_DIRECT	GO:0019878~lysine biosynthetic process via aminoadipic acid	2	0.540541	0.0400867	AASDHPPT, AASS
GOTERM_BP_DIRECT	GO:0042157~lipoprotein metabolic process	4	1.08108	0.0412027	ALB, ZDHHC8, APOB, PRKACB
GOTERM_CC_DIRECT	GO:0030054~cell junction	20	5.40541	0.00153646	GABBR2, CADPS2, UNC13C, DTNA, TES, NRXN1, CXCR4, MFF, PPP1R9A, SH3PXD2A, LRRTM3, RIMBP2, PHACTR1, LRRC4C, LZTS1, DLGAP2, ARHGEF5, SHANK2, GRIA4, CPEB4
GOTERM_CC_DIRECT	GO:0045211~postsynaptic membrane	12	3.24324	0.0026838	GABBR2, CADPS2, LRRTM3, ANK2, LRRC4C, LIN7C, LZTS1, DLGAP2, ANK1, SHANK2, CPEB4, GRIA4
GOTERM_CC_DIRECT	GO:0005886~plasma membrane	102	27.5676	0.00392255	TES, CCND3, EVA1A, CDH2, CHP1, ARID2, BVES, PRKACB, DYNC2H1, GUCY1A3, UNC13C, KCNH5, KCNH8, CASK, ANK2, ANK1, FNDC5, KIAA0922, CLDN8, RAB38, MACF1, INO80B, TMED10, ARHGAP17, LIN7C, KNG1, RHOBTB2, DPP4, SCFD1, TSPAN9, APOB, MYH10, ATP6V0A1, GRIA4, CNTN5, XRCC5, LRBA, TNFRSF10B, SLC6A5, GNAO1, NOX3, CPE, HRG, CDK14, GPI, DOCK5, TENM1, DOCK4, PTPRS, CHD9, FASLG, ROBO1, GRM5, HEPH, CASP3, QSOX2, PRMT…
GOTERM_CC_DIRECT	GO:0090544~BAF-type complex	3	0.810811	0.00527147	ARID1A, ARID2, ARID1B
GOTERM_CC_DIRECT	GO:0005923~bicellular tight junction	8	2.16216	0.00626531	CLDN8, WNK4, NHS, ARHGAP17, CLDN17, LIN7C, BVES, PARD3B
GOTERM_CC_DIRECT	GO:0014704~intercalated disc	5	1.35135	0.0108294	DES, CDH2, AKAP6, KCNA5, ANK2
GOTERM_CC_DIRECT	GO:0030027~lamellipodium	9	2.43243	0.0124722	DPP4, KITLG, CDH2, FAP, NHS, SH3BGRL3, CTNNA3, STX2, MYH10
GOTERM_CC_DIRECT	GO:0060170~ciliary membrane	5	1.35135	0.0125825	EVC2, GPI, HHIP, CASK, SHANK2
GOTERM_CC_DIRECT	GO:0005916~fascia adherens	3	0.810811	0.0150288	DES, CDH2, CTNNA3
GOTERM_CC_DIRECT	GO:0005783~endoplasmic reticulum	26	7.02703	0.0178919	TENM1, SRPX, BECN1, TMED10, NRXN1, HTT, KCNA5, ATP10A, FTCD, AGPAT3, CHP1, PTRF, CERS3, VWF, LRBA, KCNIP4, MOGS, UBAC2, FNDC5, KIAA0922, CLDN8, ALB, PXDN, FIBIN, RAB38, CPEB4
GOTERM_CC_DIRECT	GO:0031093~platelet alpha granule lumen	5	1.35135	0.0213585	MMRN1, VWF, ALB, HRG, KNG1
GOTERM_CC_DIRECT	GO:0005833~hemoglobin complex	3	0.810811	0.0214905	HBZ, HBAD, HBA1
GOTERM_CC_DIRECT	GO:0016323~basolateral plasma membrane	9	2.43243	0.023594	HEPH, CDH2, CLDN8, CASK, ANK2, ATP2B1, STX2, LIN7C, ANK1
GOTERM_CC_DIRECT	GO:0042383~sarcolemma	6	1.62162	0.0241454	SNTG2, DES, DTNA, ANK2, BVES, ANK1
GOTERM_CC_DIRECT	GO:0005856~cytoskeleton	14	3.78378	0.0282735	EVC2, TENM1, MACF1, KLHL1, ANK2, ANK1, SNTG2, KITLG, DNAJC7, UBXN11, PPP2R2B, GAS2, CTNNA3, CC2D2A
GOTERM_CC_DIRECT	GO:0071565~nBAF complex	3	0.810811	0.0288916	DPF3, ARID1A, ARID1B
GOTERM_CC_DIRECT	GO:0005776~autophagosome	5	1.35135	0.0348313	SRPX, BECN1, TBC1D5, USP33, HTT
GOTERM_CC_DIRECT	GO:0005901~caveola	5	1.35135	0.0365726	AKAP6, FASLG, KCNA5, PTRF, BVES
GOTERM_CC_DIRECT	GO:0005737~cytoplasm	117	31.6216	0.038969	TES, HHIP, DIXDC1, CEP128, HERC4, CCND3, CDH2, ZMIZ1, RNF19A, PPP4R4, FAM19A2, CHP1, LZTS1, PTRF, PPFIA2, UNC13C, RBFOX1, CDKL5, CASK, WDR72, ANK1, RUNX2, KIAA0922, MAF, ANKS6, NOBOX, RABL6, MACF1, INO80B, PARPBP, HEPACAM, EPAS1, ARHGAP17, AK5, LIN7C, ATXN2, SNTG2, ATXN1, SMYD3, APOB, LRRC4C, MYH10, ATP6V0A1, EGR1, ZFHX3, DTNA, CNTN5, BDNF, SH2D1A, DCLK2, ABTB2, UBXN11, UBE2S, NOX3, MYCBPAP, CEP8…
GOTERM_CC_DIRECT	GO:0005794~Golgi apparatus	25	6.75676	0.0458064	TENM1, MACF1, TMED10, USP33, HTT, KCNA5, ZDHHC8, FTCD, PTHLH, ATXN2, ASCC3, APOB, LARGE1, ATP6V0A1, DYNC2H1, LRBA, ARFGAP2, EPN2, RNF144A, NEDD4, ALB, FIBIN, CPE, RAB38, CEP85
GOTERM_MF_DIRECT	GO:0051117~ATPase binding	7	1.89189	0.00282534	TRPC6, PGR, ANK2, ATP6V1G3, SVIP, ANK1, ATP6V0A1
GOTERM_MF_DIRECT	GO:0097109~neuroligin family protein binding	3	0.810811	0.00347049	SNTG2, NRXN1, NRXN3
GOTERM_MF_DIRECT	GO:0008270~zinc ion binding	36	9.72973	0.0051748	TES, HHIP, USP33, PRICKLE2, CTCF, ZDHHC8, CPZ, KNG1, NR3C2, IFIH1, ABLIM2, ZMIZ1, RNF19A, ADAMTS17, ZNF385C, DPF3, USP51, ZNF385D, WHSC1L1, EGR1, ZFHX3, DTNA, ZGRF1, AMFR, TET2, RC3H1, MARCH4, RNF144A, ZZZ3, PHF14, G2E3, CPE, PGR, LMX1B, HRG, KDM7A
GOTERM_MF_DIRECT	GO:0005515~protein binding	190	51.3514	0.00763204	TCERG1, TES, RTKN, HHIP, DIXDC1, NR3C2, CCND3, CDH2, PPP4R4, ADNP2, CHP1, ARID2, BVES, LZTS1, PRKACB, PTRF, WHSC1L1, PPFIA2, MAP3K5, GUCY1A3, RBFOX1, USP7, CASK, ANK2, TM4SF4, CDYL, ANK1, RUNX2, ZC2HC1C, IFT88, MAF, CLDN8, ANKS6, PGR, RAB38, LMX1B, TRABD2B, RABL6, RHNO1, MACF1, INO80B, TMED10, PARPBP, DCUN1D5, CBFB, YTHDC1, EPAS1, NATD1, WNK4, ARHGAP17, KNG1, DPP4, ATXN2, SCFD1, ATXN1, APOB, LRRC…
GOTERM_MF_DIRECT	GO:0035035~histone acetyltransferase binding	4	1.08108	0.0156999	EGR1, MYOCD, EPAS1, PAX6
GOTERM_MF_DIRECT	GO:0004842~ubiquitin-protein transferase activity	13	3.51351	0.0240197	AMFR, KLHL1, PAX6, MARCH4, RNF144A, FBXL8, HERC4, FBXL21, SPSB1, UBE2S, RNF19A, NEDD4, G2E3
GOTERM_MF_DIRECT	GO:0005344~oxygen transporter activity	3	0.810811	0.028211	HBZ, HBAD, HBA1
GOTERM_MF_DIRECT	GO:0005229~intracellular calcium activated chloride channel activity	3	0.810811	0.036288	ANO5, ANO2, ANO3
GOTERM_MF_DIRECT	GO:0003779~actin binding	11	2.97297	0.040476	MACF1, SNTG2, ABLIM2, TRPC6, HPCA, DIXDC1, KLHL1, CXCR4, PHACTR1, INO80, MYH10

## Sheet: Table S7
Table S7. Gene annotation of top 1% outlier genomic regions from normalized XP-nSL values between TBC populations and "500 m".
CHROM	BIN_START	BIN_END	N_VARIANTS	mean_XP-nSL_values	Genes
2	22650001	22660000	143	5.01448	ACCSL,PEX1
1	157370001	157380000	121	4.84723	.
1	157390001	157400000	73	4.75851	.
1	32570001	32580000	70	4.73599	.
1	157395001	157405000	100	4.71024	.
1	159200001	159210000	150	4.61957	KLHL1
1	157365001	157375000	116	4.61248	.
2	22655001	22665000	127	4.58727	PEX1
1	157400001	157410000	83	4.55347	.
1	32575001	32585000	75	4.51745	.
1	157405001	157415000	72	4.46374	.
1	157375001	157385000	109	4.45648	.
1	109035001	109045000	111	4.43332	ERG
1	109040001	109050000	114	4.38574	ERG
1	32565001	32575000	82	4.37498	.
1	145990001	146000000	88	4.35737	UBAC2
10	8765001	8775000	135	4.3572	WDR72
4	82465001	82475000	162	4.34457	.
1	79450001	79460000	127	4.31024	HSFL1,LOC101750690
4	56945001	56955000	183	4.30902	ANK2
5	3315001	3325000	51	4.30656	.
1	32580001	32590000	61	4.30591	.
9	9590001	9600000	203	4.30082	MFF
1	157360001	157370000	94	4.29978	.
2	138760001	138770000	104	4.29085	NSMCE2
8	16870001	16880000	116	4.28356	VTG2
4	81685001	81695000	170	4.28187	.
1	157410001	157420000	103	4.27864	.
1	149005001	149015000	90	4.26873	GPC5
6	25885001	25895000	135	4.26728	.
4	82475001	82485000	129	4.2656	.
8	4840001	4850000	113	4.25753	FASLG
1	109030001	109040000	118	4.25736	ERG
10	8760001	8770000	108	4.25354	WDR72
2	22645001	22655000	166	4.24768	ACCSL,PEX1
7	1990001	2000000	142	4.23836	.
4	82470001	82480000	188	4.22948	.
1	79445001	79455000	160	4.22009	LOC101750690
1	159205001	159215000	198	4.20759	KLHL1
1	125675001	125685000	140	4.2068	ARHGAP6
1	149010001	149020000	85	4.20615	GPC5
1	149050001	149060000	74	4.20555	GPC5
5	3310001	3320000	34	4.2032	.
6	25570001	25580000	123	4.18719	SORCS3
9	20580001	20590000	95	4.17987	MEGF6L
1	157355001	157365000	72	4.17689	.
1	79435001	79445000	203	4.17148	LOC101750690
8	4845001	4855000	134	4.1637	FASLG
1	32585001	32595000	50	4.15778	.
9	20585001	20595000	87	4.13026	MEGF6L
1	149000001	149010000	95	4.12935	GPC5
9	20600001	20610000	137	4.11948	MEGF6L
1	148975001	148985000	111	4.10416	GPC5
1	125680001	125690000	143	4.08234	ARHGAP6
1	149055001	149065000	68	4.07699	GPC5
6	25565001	25575000	118	4.07029	SORCS3
25	2290001	2300000	137	4.06835	LOC101751614,LOC107055091
9	20595001	20605000	119	4.06206	MEGF6L
1	122010001	122020000	215	4.06135	CDKL5
7	1995001	2005000	122	4.05996	.
25	2285001	2295000	128	4.05792	.
1	159235001	159245000	157	4.05618	KLHL1
15	6010001	6020000	132	4.05317	BCL7A
6	8250001	8260000	157	4.04779	.
1	79440001	79450000	206	4.04548	LOC101750690
1	157385001	157395000	62	4.04516	.
6	8255001	8265000	208	4.04351	.
8	4850001	4860000	145	4.0382	SUCO,FASLG
15	6015001	6025000	133	4.03536	BCL7A
1	109045001	109055000	105	4.03301	ERG
1	184465001	184475000	154	4.03123	.
10	8820001	8830000	45	4.0303	WDR72
1	148970001	148980000	93	4.02904	GPC5
3	7145001	7155000	113	4.02522	.
4	56950001	56960000	174	4.01987	ANK2
1	148995001	149005000	87	4.01211	GPC5
3	85980001	85990000	128	4.01149	.
28	1985001	1995000	14	4.0031	.
5	23435001	23445000	131	3.99255	ARFGAP2,C5H11orf49
9	20590001	20600000	90	3.99226	MEGF6L
1	43040001	43050000	42	3.98789	KITLG
4	81690001	81700000	158	3.98139	.
1	184460001	184470000	186	3.96362	.
2	22660001	22670000	112	3.96234	PEX1
5	2815001	2825000	10	3.9548	.
1	149045001	149055000	88	3.95344	GPC5
8	16875001	16885000	122	3.95114	VTG2
4	81680001	81690000	154	3.95024	.
10	8815001	8825000	75	3.9433	WDR72
1	165100001	165110000	12	3.92977	.
1	149070001	149080000	74	3.92948	GPC5
5	3320001	3330000	59	3.92326	.
3	92415001	92425000	128	3.91991	.
9	9585001	9595000	185	3.91614	MFF,COL4A3
8	16880001	16890000	148	3.91382	VTG2
6	25890001	25900000	131	3.91013	.
1	157380001	157390000	100	3.90876	.
1	159240001	159250000	164	3.90836	KLHL1
4	82480001	82490000	71	3.90414	FAM193A
2	138765001	138775000	121	3.89852	NSMCE2
4	81660001	81670000	133	3.89586	.
1	109025001	109035000	114	3.89569	ERG
9	20575001	20585000	111	3.88955	MEGF6L
7	11190001	11200000	246	3.88942	SGO2,AOX1
7	11185001	11195000	206	3.88121	KCTD18,SGO2
1	148980001	148990000	105	3.88009	GPC5
21	80001	90000	18	3.8786	IGSF21
1	183655001	183665000	82	3.87566	DYNC2H1
4	81655001	81665000	115	3.87244	.
10	8770001	8780000	135	3.86402	WDR72
1	189200001	189210000	100	3.85775	TYR
1	183660001	183670000	158	3.85726	DYNC2H1
1	165110001	165120000	12	3.85686	.
3	85975001	85985000	98	3.85252	.
1	148990001	149000000	83	3.85222	GPC5
4	3145001	3155000	163	3.85191	LOC112532341
4	81665001	81675000	153	3.84981	.
4	3140001	3150000	161	3.84686	LOC112532341
5	3595001	3605000	15	3.84598	ANO3
8	16885001	16895000	206	3.8436	VTG2
5	2810001	2820000	14	3.84344	.
7	1985001	1995000	162	3.83966	.
1	165095001	165105000	13	3.8384	.
5	3590001	3600000	13	3.83795	ANO3
7	11470001	11480000	124	3.83488	TRAK2
28	1990001	2000000	11	3.83446	LOC107055343
5	3600001	3610000	12	3.83443	ANO3
9	13280001	13290000	140	3.83232	ATP13A5
13	5980001	5990000	148	3.83082	TENM2
4	14225001	14235000	144	3.82923	LOC772071
1	149040001	149050000	86	3.82909	GPC5
11	5090001	5100000	116	3.82605	CHD9
3	92410001	92420000	68	3.82568	.
4	81670001	81680000	167	3.82472	.
6	25575001	25585000	137	3.81921	SORCS3
1	159195001	159205000	190	3.81877	KLHL1
1	149015001	149025000	92	3.8182	GPC5
2	295001	305000	147	3.81544	TMUB1,AGAP3
4	14220001	14230000	149	3.81367	LOC772071
1	159255001	159265000	116	3.80864	KLHL1
5	3570001	3580000	10	3.80312	ANO3
1	149035001	149045000	109	3.80225	GPC5
15	5990001	6000000	161	3.79864	PSMD9,WDR66
2	138755001	138765000	140	3.79734	NSMCE2
8	24915001	24925000	88	3.79075	PODN
1	149075001	149085000	75	3.78725	GPC5
5	23440001	23450000	108	3.78311	ARFGAP2,C5H11orf49
1	159230001	159240000	122	3.77994	KLHL1
1	14470001	14480000	125	3.77962	.
1	64515001	64525000	109	3.77479	PLEKHA5
1	149060001	149070000	83	3.77477	GPC5
5	3565001	3575000	10	3.77366	ANO3
4	56940001	56950000	144	3.77347	ANK2
1	149065001	149075000	86	3.77193	GPC5
3	7150001	7160000	149	3.7652	.
4	75550001	75560000	63	3.76025	.
7	11465001	11475000	105	3.75625	TRAK2
1	122005001	122015000	213	3.75571	CDKL5
9	13275001	13285000	157	3.75472	ATP13A5
1	149025001	149035000	93	3.75297	GPC5
1	160440001	160450000	22	3.74675	PCDH9
7	11460001	11470000	111	3.74373	TRAK2
1	32660001	32670000	55	3.74298	.
3	85985001	85995000	115	3.73786	.
1	159265001	159275000	60	3.73576	KLHL1
1	43035001	43045000	43	3.73527	KITLG
5	3375001	3385000	12	3.7323	.
4	82125001	82135000	137	3.72893	HTT
17	9525001	9535000	40	3.72797	LHX2
1	159260001	159270000	71	3.72426	KLHL1
1	159250001	159260000	149	3.72359	KLHL1
1	79430001	79440000	181	3.72258	LOC101750690
1	159175001	159185000	130	3.72229	KLHL1
5	3605001	3615000	11	3.71882	ANO3
1	148985001	148995000	85	3.71746	GPC5
5	23430001	23440000	131	3.71705	DDB2,ARFGAP2,C5H11orf49
1	109020001	109030000	115	3.71639	ERG
1	149020001	149030000	104	3.71472	GPC5
21	75001	85000	15	3.7143	IGSF21
1	145985001	145995000	83	3.70859	UBAC2
5	3370001	3380000	10	3.70842	.
4	81675001	81685000	144	3.70814	.
2	34020001	34030000	161	3.7076	BTD
3	51840001	51850000	153	3.70375	SNX9
1	165440001	165450000	86	3.70247	.
9	9595001	9605000	192	3.7011	MFF
11	5085001	5095000	127	3.70081	CHD9
4	17795001	17805000	98	3.70013	MAMLD1
5	2835001	2845000	13	3.69989	.
7	1975001	1985000	136	3.69558	.
21	125001	135000	29	3.69154	IGSF21
1	32815001	32825000	72	3.68915	.
7	11475001	11485000	173	3.68747	TRAK2
1	149080001	149090000	79	3.68587	GPC5
1	159245001	159255000	143	3.68422	KLHL1
21	120001	130000	27	3.68398	IGSF21
19	3300001	3310000	185	3.68205	UBE2G1
2	26165001	26175000	72	3.68005	PHF14
1	160475001	160485000	19	3.67594	PCDH9
4	75545001	75555000	56	3.67376	.
1	165435001	165445000	88	3.67261	.
2	147160001	147170000	107	3.67185	TSNARE1
2	57570001	57580000	46	3.67094	.
2	15895001	15905000	115	3.67026	.
21	265001	275000	19	3.66997	PARK7,TNFRSF9
24	4190001	4200000	210	3.66958	.
4	76870001	76880000	87	3.66827	CPEB2
4	76865001	76875000	105	3.668	CPEB2
5	49485001	49495000	105	3.66603	DIO3,LOC112532523
18	10395001	10405000	84	3.66561	LOC422106,XYLT2
1	117880001	117890000	65	3.6648	IL1RAPL1
1	149030001	149040000	107	3.66308	GPC5
1	165115001	165125000	10	3.6623	.
5	3305001	3315000	20	3.66078	.
1	32590001	32600000	62	3.65946	.
1	160435001	160445000	42	3.6592	PCDH9
1	32700001	32710000	47	3.65676	.
7	1980001	1990000	136	3.65599	.
7	1965001	1975000	167	3.65458	.
1	13865001	13875000	124	3.64919	.
1	160480001	160490000	33	3.64717	PCDH9
1	149085001	149095000	82	3.64597	GPC5
21	115001	125000	24	3.64276	IGSF21
4	76165001	76175000	114	3.64217	LDB2
7	1970001	1980000	165	3.6421	.
3	86005001	86015000	108	3.64147	.
2	15890001	15900000	116	3.639	LOC101750112
21	85001	95000	26	3.63816	IGSF21
2	26160001	26170000	75	3.63805	PHF14
5	7110001	7120000	188	3.63681	KIAA1549L
1	117875001	117885000	49	3.6366	IL1RAPL1
1	13870001	13880000	144	3.63416	.
1	184535001	184545000	111	3.63168	ARHGAP42
6	7975001	7985000	143	3.62935	.
3	93130001	93140000	81	3.62863	MYT1L
1	32810001	32820000	102	3.62488	.
2	23695001	23705000	161	3.62312	.
1	122015001	122025000	241	3.62191	CDKL5
18	10375001	10385000	93	3.62101	LRRC59,EME1,ACSF2
2	147155001	147165000	85	3.61832	TSNARE1
3	7140001	7150000	102	3.61737	.
14	12515001	12525000	141	3.61418	TMEM8A
12	7920001	7930000	135	3.61381	CACNA2D3
1	32655001	32665000	63	3.60723	.
13	9380001	9390000	137	3.60444	.
3	86000001	86010000	95	3.60368	.
8	4855001	4865000	117	3.60072	SUCO
10	8810001	8820000	99	3.59694	WDR72
2	57575001	57585000	83	3.59576	.
8	9840001	9850000	80	3.59549	.
3	93115001	93125000	56	3.59253	MYT1L
10	16510001	16520000	59	3.59226	.
8	16890001	16900000	234	3.5909	.
3	21950001	21960000	92	3.59072	ATF3
21	145001	155000	34	3.59071	ARHGEF10L
3	28005001	28015000	181	3.59059	.
1	159170001	159180000	123	3.58975	KLHL1
6	11400001	11410000	150	3.58923	TET1
14	11415001	11425000	141	3.58579	RBFOX1
1	160485001	160495000	36	3.58416	PCDH9
3	93125001	93135000	121	3.58133	MYT1L
3	86010001	86020000	99	3.57866	.
25	2275001	2285000	154	3.57847	LOC100857468
1	183665001	183675000	177	3.57776	DCUN1D5,DYNC2H1
5	3555001	3565000	10	3.57728	ANO3
2	8105001	8115000	175	3.57681	RBM33
7	2000001	2010000	133	3.57488	.
6	17360001	17370000	153	3.57374	LOC423752
4	17790001	17800000	77	3.57212	MAMLD1
11	5465001	5475000	87	3.56713	.
26	4560001	4570000	108	3.56584	OPN1MSW
12	14080001	14090000	142	3.56554	PRICKLE2
1	165445001	165455000	84	3.56195	.
1	165415001	165425000	104	3.56091	.
4	75570001	75580000	68	3.56029	.
5	49345001	49355000	54	3.56029	.
13	14150001	14160000	123	3.55923	TBC1D9B
1	160470001	160480000	21	3.55875	PCDH9
13	5975001	5985000	130	3.55829	TENM2
21	260001	270000	16	3.55807	PARK7
1	43045001	43055000	43	3.55613	KITLG
5	49350001	49360000	49	3.55387	.
33	5390001	5400000	174	3.55272	KRT8
1	32625001	32635000	90	3.55221	.
15	5995001	6005000	133	3.54933	WDR66
1	159270001	159280000	70	3.54917	KLHL1
1	165420001	165430000	93	3.54857	.
2	34025001	34035000	137	3.54718	BTD,ANKRD28
5	2850001	2860000	10	3.54665	.
4	47500001	47510000	63	3.54624	.
21	70001	80000	19	3.54386	IGSF21
5	32235001	32245000	40	3.54351	DPH6
8	9835001	9845000	74	3.5433	.
1	32620001	32630000	100	3.54245	.
1	165325001	165335000	40	3.54236	.
5	3350001	3360000	13	3.54021	.
3	93120001	93130000	110	3.53868	MYT1L
21	130001	140000	22	3.53812	ARHGEF10L
4	75565001	75575000	61	3.53785	.
2	34030001	34040000	164	3.53758	ANKRD28
15	6020001	6030000	91	3.53448	BCL7A,MLXIP
8	9845001	9855000	83	3.53425	.
4	45685001	45695000	159	3.5341	SPARCL1
7	11455001	11465000	89	3.53363	CASP8,TRAK2
1	32820001	32830000	40	3.5334	FAM19A2
21	140001	150000	35	3.53114	ARHGEF10L
4	82460001	82470000	164	3.52945	.
10	8800001	8810000	54	3.52663	WDR72
5	2790001	2800000	13	3.52586	.
1	162190001	162200000	53	3.52308	.
1	32635001	32645000	34	3.51762	.
5	3335001	3345000	49	3.51632	.
2	15995001	16005000	182	3.51609	.
14	11410001	11420000	111	3.51483	RBFOX1
1	130650001	130660000	99	3.5138	.
1	145995001	146005000	124	3.51243	UBAC2
1	165080001	165090000	20	3.51176	.
4	75555001	75565000	63	3.51099	.
1	32695001	32705000	55	3.51087	.
6	7980001	7990000	124	3.50795	.
17	9530001	9540000	37	3.50794	LHX2
1	165295001	165305000	105	3.50724	.
1	149090001	149100000	73	3.50587	GPC5
3	46670001	46680000	204	3.50558	.
13	14145001	14155000	113	3.5055	TBC1D9B
9	13270001	13280000	118	3.50516	ATP13A5,ATP13A4
12	19145001	19155000	138	3.50475	.
2	26170001	26180000	77	3.50337	PHF14
2	8110001	8120000	177	3.5028	RBM33
1	184540001	184550000	101	3.50097	ARHGAP42
2	87075001	87085000	60	3.50086	.
2	57565001	57575000	34	3.49874	.
1	159225001	159235000	117	3.49862	KLHL1
3	88055001	88065000	150	3.49838	LRRC1
14	12510001	12520000	147	3.49774	HBA1,TMEM8A
1	189590001	189600000	59	3.49686	RAB38
4	45680001	45690000	181	3.49609	SPARCL1
10	16505001	16515000	66	3.49602	.
1	165410001	165420000	77	3.49587	.
1	109015001	109025000	128	3.4958	ERG
2	35425001	35435000	35	3.49497	.
3	51845001	51855000	179	3.49244	SNX9
1	183805001	183815000	81	3.48816	MMP27
5	49480001	49490000	139	3.48688	LOC112532523
1	132990001	133000000	126	3.48619	ATP10A
23	475001	485000	111	3.48504	.
1	32705001	32715000	53	3.48467	.
3	21945001	21955000	80	3.48257	ATF3
1	32875001	32885000	85	3.48167	FAM19A2
5	18000001	18010000	164	3.48115	ANO1
1	32640001	32650000	59	3.48071	.
17	9395001	9405000	30	3.48017	DENND1A
12	2605001	2615000	166	3.47738	DOCK3
1	117870001	117880000	59	3.47738	IL1RAPL1
5	3345001	3355000	24	3.47658	.
8	24920001	24930000	118	3.47306	SLC1A7,PODN
21	255001	265000	16	3.4701	ERRFI1,PARK7
3	92960001	92970000	38	3.46983	PXDN
2	136540001	136550000	131	3.46972	ENPP2
4	14230001	14240000	153	3.46868	LOC772071
12	14085001	14095000	149	3.46793	PRICKLE2
25	2280001	2290000	145	3.46264	LOC100857468
2	41370001	41380000	171	3.4614	.
1	32560001	32570000	108	3.45896	.
1	117885001	117895000	75	3.45784	IL1RAPL1
15	6005001	6015000	133	3.45756	WDR66,BCL7A
1	32230001	32240000	100	3.45672	SLC16A7
4	56935001	56945000	126	3.45556	ANK2
2	103430001	103440000	173	3.4507	.
10	8805001	8815000	88	3.44985	WDR72
6	24105001	24115000	226	3.44843	LOC107053690,MFSD13A
1	183650001	183660000	130	3.44691	DYNC2H1
1	140790001	140800000	86	3.44322	.
6	18670001	18680000	144	3.44268	MSMB
1	32870001	32880000	106	3.44231	FAM19A2
5	49160001	49170000	67	3.44227	.
1	162185001	162195000	63	3.44105	.
5	3340001	3350000	37	3.44081	.
2	35410001	35420000	48	3.43956	.
1	183810001	183820000	65	3.43865	MMP27
4	58600001	58610000	115	3.43806	UNC5C
11	5080001	5090000	106	3.43805	CHD9
1	148940001	148950000	142	3.43789	GPC5
18	10390001	10400000	96	3.43639	MRPL27,LOC422106,XYLT2
1	32665001	32675000	67	3.43582	.
19	3295001	3305000	173	3.43251	UBE2G1,SPNS3
21	135001	145000	25	3.43133	ARHGEF10L
3	46035001	46045000	250	3.43032	UTRN
1	23040001	23050000	158	3.43011	PTPRZ1
3	96820001	96830000	151	3.42914	.
3	46585001	46595000	134	3.42912	EPM2A
13	5985001	5995000	124	3.42909	TENM2
21	110001	120000	23	3.42863	IGSF21
5	32240001	32250000	43	3.4278	DPH6
18	10380001	10390000	102	3.42767	LRRC59,MRPL27,EME1
2	35430001	35440000	30	3.42733	.
10	16500001	16510000	72	3.42627	.
21	90001	100000	24	3.42605	IGSF21
1	148965001	148975000	115	3.42466	GPC5
3	88050001	88060000	205	3.42355	LRRC1
3	92420001	92430000	160	3.42174	.
7	11195001	11205000	241	3.42153	AOX1
2	15990001	16000000	154	3.42004	ACBD5
10	16495001	16505000	76	3.41982	.
1	32745001	32755000	97	3.41965	.
7	11480001	11490000	195	3.41874	STRADB,TRAK2
11	5470001	5480000	99	3.41827	.
3	92940001	92950000	66	3.41719	PXDN
2	35420001	35430000	55	3.41709	.
17	9520001	9530000	36	3.41673	LHX2
4	3150001	3160000	186	3.4161	LOC112532341
3	85995001	86005000	108	3.41555	.
1	160490001	160500000	30	3.4142	PCDH9
2	87265001	87275000	88	3.41214	.
5	3300001	3310000	16	3.41172	.
1	79465001	79475000	112	3.4106	LOC101750690
2	41325001	41335000	150	3.40916	EAF1
4	82120001	82130000	216	3.40907	.
2	138750001	138760000	174	3.40906	NSMCE2
4	61460001	61470000	23	3.40853	.
24	4195001	4205000	179	3.40603	THY1
12	7915001	7925000	144	3.40571	CACNA2D3
2	24075001	24085000	107	3.40561	DYNC1I1
18	10400001	10410000	119	3.4041	XYLT2
4	75560001	75570000	67	3.40287	.
1	114490001	114500000	146	3.40277	CYBB,XK
1	130655001	130665000	119	3.40052	.
5	24285001	24295000	126	3.40045	LOC776275
23	420001	430000	112	3.40032	.
1	114080001	114090000	180	3.39942	TSPAN7
3	43265001	43275000	116	3.39941	PDE10A
6	12695001	12705000	128	3.39729	AIFM2,H2AFY2
1	125670001	125680000	135	3.3964	ARHGAP6
2	101445001	101455000	66	3.39603	.
2	15900001	15910000	125	3.3947	PTCHD3
1	165430001	165440000	84	3.39432	.
6	17420001	17430000	93	3.39348	TLL2
3	51835001	51845000	150	3.39332	SNX9
9	13285001	13295000	148	3.39312	ATP13A5
6	14985001	14995000	30	3.39252	.
1	165075001	165085000	23	3.39244	.
6	17365001	17375000	158	3.39181	LOC423752
5	2785001	2795000	18	3.39065	.
10	4890001	4900000	104	3.39002	.
1	165300001	165310000	92	3.38882	.
18	10370001	10380000	101	3.38713	LRRC59,ACSF2
21	250001	260000	17	3.38711	ERRFI1,SLC45A1
1	157415001	157425000	146	3.38685	.
25	2270001	2280000	128	3.38637	LOC431313,LOC100857468
10	8795001	8805000	49	3.38476	WDR72
21	65001	75000	17	3.3836	IGSF21
5	32230001	32240000	41	3.38312	DPH6
6	18315001	18325000	95	3.3831	SCD
2	147165001	147175000	101	3.38207	TSNARE1
3	85990001	86000000	117	3.38178	.
5	3550001	3560000	11	3.38147	ANO3
3	28025001	28035000	110	3.3814	.
7	1960001	1970000	197	3.38081	.
5	49340001	49350000	56	3.3796	.
5	49100001	49110000	61	3.37824	.
4	47505001	47515000	64	3.37789	.
3	68870001	68880000	168	3.37708	BVES
2	101450001	101460000	84	3.37589	.
2	26175001	26185000	89	3.3755	PHF14
1	165425001	165435000	86	3.37539	.
2	87745001	87755000	100	3.37508	.
2	87080001	87090000	47	3.37492	.
2	35405001	35415000	59	3.37492	.
1	32595001	32605000	72	3.37428	.
13	11930001	11940000	137	3.3735	.
2	144550001	144560000	98	3.3712	COL22A1
6	25560001	25570000	136	3.37107	SORCS3
7	11180001	11190000	182	3.37001	KCTD18,SGO2
4	33135001	33145000	154	3.36693	LRBA
15	9325001	9335000	98	3.36648	PIK3IP1
1	183645001	183655000	173	3.36629	DYNC2H1
1	72025001	72035000	146	3.36623	CDKN1AL
1	189205001	189215000	118	3.36363	.
1	165330001	165340000	37	3.36316	.
4	56955001	56965000	150	3.36219	ANK2
3	43260001	43270000	79	3.36192	PDE10A
9	10320001	10330000	103	3.36077	.
1	162195001	162205000	47	3.35867	.
5	2930001	2940000	10	3.35601	.
2	21780001	21790000	156	3.35415	CDK14
1	189280001	189290000	137	3.35141	GRM5
6	8260001	8270000	220	3.35118	.
1	165130001	165140000	20	3.3497	.
4	51710001	51720000	107	3.34881	TMPRSS11F
4	58605001	58615000	133	3.34862	UNC5C
14	11420001	11430000	150	3.34812	RBFOX1
1	13875001	13885000	158	3.34809	.
1	183800001	183810000	80	3.34313	MMP1,MMP27
2	300001	310000	139	3.34299	TMUB1,FASTK
3	46590001	46600000	129	3.34057	EPM2A
4	28465001	28475000	98	3.34008	.
4	56960001	56970000	143	3.33936	ANK2
1	160445001	160455000	16	3.33898	PCDH9
4	25490001	25500000	137	3.33859	SH3RF1
2	144545001	144555000	111	3.33855	LOC428383,COL22A1
18	10345001	10355000	86	3.33686	ACSF2,CHAD
3	38410001	38420000	126	3.33509	.
2	117750001	117760000	142	3.33475	RDH10
1	32740001	32750000	85	3.33159	.
2	26155001	26165000	87	3.32921	PHF14
9	10325001	10335000	106	3.32759	.
1	32880001	32890000	73	3.32746	FAM19A2
7	22190001	22200000	100	3.32584	PTPRN,DNAJB2
22	1420001	1430000	12	3.32575	TNFRSF10B,RHOBTB2
5	24290001	24300000	100	3.32553	LOC776275
2	28120001	28130000	43	3.32455	.
1	148935001	148945000	157	3.32403	GPC5
33	5385001	5395000	160	3.32187	KRT8
4	56920001	56930000	142	3.32162	ANK2
25	2295001	2305000	149	3.32114	LOC101751614,LOC107055091
1	189585001	189595000	82	3.32065	RAB38
6	14980001	14990000	51	3.31975	.
6	24110001	24120000	182	3.31943	MFSD13A
3	56700001	56710000	112	3.31858	.
4	45690001	45700000	158	3.31855	SPARCL1,NUDT9
1	166335001	166345000	60	3.31741	.
5	34395001	34405000	177	3.31731	SCFD1
1	184560001	184570000	95	3.31714	ARHGAP42
4	76160001	76170000	106	3.31689	.
3	92945001	92955000	39	3.31659	PXDN
10	16515001	16525000	63	3.31659	.
3	95050001	95060000	175	3.31505	RNF144A
3	92955001	92965000	44	3.31454	PXDN
1	130660001	130670000	109	3.3145	.
9	22600001	22610000	159	3.31343	GFM1,LXN
1	189275001	189285000	134	3.31291	GRM5
3	28000001	28010000	186	3.31249	.
2	10680001	10690000	92	3.31224	ADARB2
21	95001	105000	23	3.31216	IGSF21
2	87740001	87750000	93	3.31202	.
5	3545001	3555000	10	3.31026	ANO3
6	12700001	12710000	63	3.30955	H2AFY2
1	176175001	176185000	218	3.30878	FRY
1	22750001	22760000	139	3.30847	CADPS2
2	23700001	23710000	168	3.30684	.
18	10330001	10340000	105	3.30605	MYCBPAP,ACSF2
6	11405001	11415000	122	3.3057	TET1
17	9410001	9420000	22	3.30519	DENND1A
1	30030001	30040000	140	3.30268	.
5	37005001	37015000	73	3.30258	SLC25A21
4	54180001	54190000	162	3.30201	NDNF
2	117745001	117755000	164	3.30145	RDH10
14	11165001	11175000	126	3.29966	.
1	165450001	165460000	89	3.29888	.
2	87270001	87280000	80	3.29866	.
9	10315001	10325000	101	3.29866	.
5	49190001	49200000	56	3.29839	.
3	95045001	95055000	146	3.2981	RNF144A
2	24080001	24090000	113	3.29796	DYNC1I1
4	75575001	75585000	91	3.29637	.
18	10405001	10415000	173	3.29626	CD300LG,XYLT2
4	83290001	83300000	128	3.29603	WHSC1
12	2570001	2580000	162	3.29463	DOCK3
11	5500001	5510000	60	3.29433	.
5	18005001	18015000	150	3.29371	ANO1
6	12970001	12980000	74	3.29122	ZCCHC24
2	34035001	34045000	190	3.29033	ANKRD28
19	8785001	8795000	115	3.28953	HNF1B,DDX52
21	100001	110000	31	3.28948	IGSF21
12	7925001	7935000	82	3.28851	CACNA2D3
12	18800001	18810000	118	3.28782	ITPR1
13	17470001	17480000	170	3.28763	.
7	2005001	2015000	182	3.28703	.
1	32650001	32660000	63	3.28701	.
2	125810001	125820000	198	3.28698	PDP1
21	105001	115000	27	3.28612	IGSF21
4	88935001	88945000	183	3.28559	SLC4A11
4	81650001	81660000	114	3.2846	.
5	49165001	49175000	63	3.28441	.
5	46125001	46135000	185	3.28428	CLMN
1	32645001	32655000	60	3.28405	.
21	245001	255000	17	3.28397	ERRFI1,SLC45A1
17	9415001	9425000	20	3.28226	DENND1A
17	9390001	9400000	45	3.28182	DENND1A
2	25975001	25985000	76	3.28079	.
6	24100001	24110000	193	3.28038	LOC107053690,MFSD13A
10	8825001	8835000	43	3.27989	WDR72
23	415001	425000	98	3.27837	.
2	22640001	22650000	178	3.27718	ACCSL
6	25880001	25890000	151	3.27631	.
1	157240001	157250000	117	3.27471	.
1	160450001	160460000	26	3.27443	PCDH9
3	38405001	38415000	113	3.27442	.
3	93135001	93145000	111	3.27347	MYT1L
9	10330001	10340000	109	3.27329	.
9	20605001	20615000	161	3.27244	MEGF6L
3	63265001	63275000	169	3.27211	GOPC
1	165120001	165130000	15	3.27189	.
1	13860001	13870000	127	3.27151	.
4	81695001	81705000	144	3.27151	.
12	19150001	19160000	164	3.27092	.
18	10385001	10395000	125	3.26876	MRPL27,LOC422106,EME1
2	136535001	136545000	144	3.26774	ENPP2
2	41330001	41340000	103	3.26751	EAF1
2	35415001	35425000	54	3.26578	.
5	30985001	30995000	116	3.2655	SPRED1
1	114440001	114450000	214	3.26487	DYNLT3
11	5460001	5470000	91	3.263	.
2	28115001	28125000	47	3.26229	.
6	24705001	24715000	138	3.26225	NEURL1
3	46030001	46040000	211	3.26212	UTRN
6	18290001	18300000	179	3.26139	WNT8B
9	10335001	10345000	81	3.26069	ZBTB38
12	2600001	2610000	171	3.26025	DOCK3
6	24700001	24710000	104	3.26019	NEURL1
5	49335001	49345000	76	3.25896	.
6	12965001	12975000	99	3.25833	ZCCHC24
5	32225001	32235000	39	3.25807	DPH6
1	171200001	171210000	122	3.25752	.
8	1235001	1245000	73	3.25672	NTNG1
2	15880001	15890000	79	3.25388	LOC101750112
6	24505001	24515000	112	3.25353	NT5C2
5	23445001	23455000	123	3.25327	ARFGAP2,C5H11orf49
5	3690001	3700000	11	3.25313	.
3	92450001	92460000	64	3.25266	.
2	41365001	41375000	215	3.25229	.
4	16095001	16105000	125	3.25223	.
8	4835001	4845000	121	3.25212	.
15	1695001	1705000	83	3.25086	ZDHHC8
20	1590001	1600000	91	3.24991	ASIP
8	1230001	1240000	67	3.24976	NTNG1
2	87070001	87080000	45	3.24952	.
4	51725001	51735000	142	3.24947	TMPRSS11F
1	148930001	148940000	133	3.24863	GPC5
6	18320001	18330000	76	3.24855	SCD
13	18000001	18010000	207	3.24582	ARHGAP26
5	51300001	51310000	85	3.24499	.
6	18325001	18335000	80	3.24467	SCD
18	1770001	1780000	178	3.24424	MYH10
1	160465001	160475000	37	3.24357	PCDH9
17	9405001	9415000	40	3.24334	DENND1A
1	92775001	92785000	159	3.24332	GABRR3
13	9375001	9385000	186	3.24252	.
3	81555001	81565000	67	3.2421	KCNQ5
2	41115001	41125000	171	3.23906	RPL14,ENTPD3
33	5395001	5405000	181	3.23806	KRT8,KRT18
1	184455001	184465000	146	3.23783	.
1	184470001	184480000	91	3.2375	.
2	26180001	26190000	80	3.23739	PHF14
18	10340001	10350000	82	3.23724	ACSF2
1	104265001	104275000	212	3.23676	.
21	60001	70000	14	3.23644	IGSF21
1	114485001	114495000	188	3.23519	CYBB,XK
4	58595001	58605000	109	3.23463	UNC5C
1	162180001	162190000	51	3.23412	.
3	51830001	51840000	101	3.23412	SNX9
2	33700001	33710000	151	3.23405	CHN2
2	101485001	101495000	106	3.23334	.
1	118110001	118120000	51	3.23326	IL1RAPL1
4	58610001	58620000	154	3.23273	UNC5C
3	27540001	27550000	98	3.2317	BRE
5	49195001	49205000	55	3.23134	.
5	7150001	7160000	201	3.23121	KIAA1549L
2	15885001	15895000	105	3.2311	LOC101750112
3	108690001	108700000	186	3.2311	CRISP2
5	32830001	32840000	63	3.23058	.
1	165290001	165300000	67	3.23019	.
1	185050001	185060000	119	3.22824	CNTN5
3	93140001	93150000	122	3.22698	MYT1L
2	47280001	47290000	197	3.22691	DPY19L1
9	19125001	19135000	171	3.22553	NLGN1
17	9400001	9410000	38	3.22503	DENND1A
3	28010001	28020000	140	3.22282	.
5	2925001	2935000	16	3.22239	.
1	32630001	32640000	51	3.22206	.
4	81390001	81400000	243	3.22168	.
1	117865001	117875000	57	3.22123	IL1RAPL1
5	24295001	24305000	108	3.2207	LOC776275
1	92780001	92790000	157	3.22015	GABRR3
19	9660001	9670000	43	3.21844	CCDC92B,RAP1GAP2
5	3530001	3540000	11	3.21662	ANO3
11	5505001	5515000	80	3.21608	.
2	28125001	28135000	44	3.21598	.
5	7010001	7020000	118	3.21565	.
1	165135001	165145000	23	3.214	.
1	43280001	43290000	57	3.21327	.
12	7905001	7915000	113	3.21264	CACNA2D3
5	35230001	35240000	58	3.21204	AKAP6
4	81700001	81710000	138	3.20911	.
23	480001	490000	135	3.20893	.
1	165405001	165415000	59	3.20864	.
1	139975001	139985000	129	3.20844	IRS2
5	49105001	49115000	80	3.20779	.
12	7900001	7910000	112	3.20731	CACNA2D3
5	32835001	32845000	62	3.20722	.
4	75490001	75500000	60	3.20701	.
5	3325001	3335000	77	3.20601	.
3	92935001	92945000	87	3.20568	PXDN
2	98620001	98630000	194	3.2046	ANKRD12
3	54675001	54685000	166	3.20446	TNFAIP3
1	32470001	32480000	46	3.20431	.
1	60920001	60930000	176	3.203	ADIPOR2
4	51715001	51725000	171	3.20283	TMPRSS11F
5	49355001	49365000	37	3.20233	.
1	109050001	109060000	87	3.20223	LOC107055477,ERG
5	3295001	3305000	10	3.20206	.
14	12505001	12515000	119	3.19964	HBZ,HBAD,HBA1
4	76860001	76870000	134	3.1979	CPEB2
4	24255001	24265000	143	3.19746	.
3	21940001	21950000	79	3.19714	ATF3
21	5001	15000	24	3.1969	.
21	10001	20000	24	3.1969	.
2	98625001	98635000	145	3.19617	ANKRD12
1	159190001	159200000	166	3.19602	KLHL1
1	165125001	165135000	20	3.19574	.
2	107415001	107425000	200	3.19518	DTNA
1	148925001	148935000	106	3.19501	GPC5
8	24910001	24920000	99	3.19468	PODN
1	189260001	189270000	87	3.19445	GRM5
6	17425001	17435000	111	3.1944	TLL2
4	83285001	83295000	104	3.19426	WHSC1
11	11670001	11680000	121	3.19389	.
1	104275001	104285000	235	3.1931	.
27	3785001	3795000	98	3.1915	FMNL1,MAP3K14
3	108685001	108695000	180	3.18976	CRISP2
4	25495001	25505000	151	3.1892	SH3RF1
2	138770001	138780000	112	3.18769	NSMCE2
6	18330001	18340000	74	3.18764	SCD
1	32235001	32245000	99	3.1876	SLC16A7
7	14760001	14770000	189	3.18722	CWC22
2	65780001	65790000	96	3.18706	.
6	25610001	25620000	107	3.18667	SORCS3
1	189270001	189280000	127	3.18665	GRM5
5	37000001	37010000	88	3.18664	SLC25A21
12	7880001	7890000	86	3.18592	CACNA2D3
5	7005001	7015000	116	3.18467	.
3	54680001	54690000	157	3.18464	TNFAIP3
2	104805001	104815000	110	3.18416	CDH2
21	270001	280000	33	3.184	PARK7,TNFRSF9
17	9515001	9525000	24	3.18325	LHX2
1	159180001	159190000	138	3.18077	KLHL1
4	25485001	25495000	193	3.17839	SH3RF1
4	81385001	81395000	209	3.17787	.
2	125705001	125715000	130	3.17764	.
4	57025001	57035000	257	3.17728	ANK2
1	117890001	117900000	70	3.17545	IL1RAPL1
4	33180001	33190000	130	3.1753	LRBA
2	144555001	144565000	91	3.17521	COL22A1
4	81705001	81715000	184	3.17509	.
2	101430001	101440000	100	3.1746	.
1	44635001	44645000	115	3.17425	PLEKHG7
3	3620001	3630000	144	3.17358	KIZ
4	78745001	78755000	112	3.1728	.
1	165320001	165330000	52	3.17276	.
3	93110001	93120000	63	3.17269	MYT1L
9	13290001	13300000	184	3.17206	ATP13A5
3	45270001	45280000	185	3.17159	AGPAT4
2	21775001	21785000	164	3.17154	.
6	7985001	7995000	99	3.17147	.
1	32465001	32475000	49	3.17133	.
1	86635001	86645000	177	3.17128	ZPLD1
1	32865001	32875000	104	3.17127	FAM19A2
2	28110001	28120000	47	3.16986	.
1	189265001	189275000	118	3.16927	GRM5
9	13295001	13305000	189	3.16872	ATP13A5,HRASLS
8	16910001	16920000	242	3.16852	VTG3
1	52515001	52525000	130	3.16807	.
2	136545001	136555000	97	3.16802	ENPP2
1	59925001	59935000	163	3.16769	DDX11
21	240001	250000	16	3.1676	SLC45A1
13	14155001	14165000	115	3.1668	MRNIP,TBC1D9B
5	1670001	1680000	117	3.16679	MRPL21,IGHMBP2
9	22605001	22615000	174	3.16664	GFM1,LXN
11	5095001	5105000	158	3.16656	CHD9
3	92950001	92960000	41	3.16551	PXDN
3	27535001	27545000	106	3.16487	BRE
3	49825001	49835000	106	3.16404	.
4	82485001	82495000	113	3.16231	FAM193A
2	10685001	10695000	96	3.16192	ADARB2
2	147405001	147415000	143	3.16018	.
1	79470001	79480000	156	3.16006	LOC101750690
5	3255001	3265000	10	3.16004	GAS2
1	164985001	164995000	41	3.1591	.
1	184565001	184575000	124	3.159	ARHGAP42
13	18005001	18015000	161	3.15825	ARHGAP26
3	92965001	92975000	50	3.15796	PXDN
4	58615001	58625000	132	3.15763	UNC5C
4	38825001	38835000	120	3.15667	TET2
5	49095001	49105000	53	3.15464	.
1	101825001	101835000	117	3.15433	.
4	88930001	88940000	204	3.15339	SLC4A11
18	4770001	4780000	190	3.15319	ITGB4,SAP30BP,RECQL5
3	87865001	87875000	149	3.15307	TINAG
4	38595001	38605000	189	3.15295	.
1	43315001	43325000	70	3.15176	DUSP6
3	65080001	65090000	75	3.1513	.
2	39910001	39920000	119	3.15093	GADL1
1	64520001	64530000	144	3.15035	PLEKHA5
5	3330001	3340000	71	3.15001	.
3	45265001	45275000	179	3.14999	AGPAT4
1	148945001	148955000	129	3.14957	GPC5
3	46580001	46590000	155	3.14933	EPM2A
2	87260001	87270000	57	3.14894	.
5	3260001	3270000	12	3.14751	GAS2
1	166340001	166350000	69	3.14749	.
2	98605001	98615000	161	3.14571	ANKRD12
1	44630001	44640000	100	3.14371	PLEKHG7
2	33695001	33705000	135	3.14269	CHN2
3	91100001	91110000	114	3.14196	DLGAP2
1	189285001	189295000	105	3.14127	GRM5
1	64510001	64520000	115	3.14077	PLEKHA5
6	5850001	5860000	248	3.14056	SRRL
4	14215001	14225000	131	3.1398	LOC772071
1	57485001	57495000	210	3.13978	DGKI
1	32670001	32680000	85	3.13955	.
1	43285001	43295000	76	3.13862	.
1	183795001	183805000	80	3.1376	MMP1,MMP27
21	3120001	3130000	153	3.13717	RERE
1	43030001	43040000	56	3.13673	KITLG
11	5075001	5085000	101	3.13563	CHD9
7	11125001	11135000	224	3.13522	SPATS2L
8	9850001	9860000	77	3.1349	.
4	56965001	56975000	141	3.1347	ANK2
18	4765001	4775000	173	3.13462	ITGB4,SAP30BP
6	25580001	25590000	166	3.13428	SORCS3
1	56465001	56475000	138	3.1341	.
6	7970001	7980000	132	3.13242	.
3	56695001	56705000	101	3.13139	.
1	140785001	140795000	134	3.13115	.
15	1690001	1700000	75	3.13024	ZDHHC8
6	16545001	16555000	153	3.13003	NDST2
6	13430001	13440000	30	3.12963	ZMIZ1
3	45275001	45285000	149	3.1293	AGPAT4
1	43320001	43330000	68	3.12719	DUSP6
4	48465001	48475000	209	3.12616	.
1	164980001	164990000	44	3.12605	.
4	30850001	30860000	62	3.12581	HHIP,ANAPC10
4	51720001	51730000	159	3.12524	TMPRSS11F
17	9510001	9520000	23	3.12447	.
3	22315001	22325000	235	3.1234	.
5	6995001	7005000	186	3.12315	.
18	10190001	10200000	164	3.12291	CACNA1G
5	49185001	49195000	43	3.12265	.
2	107420001	107430000	176	3.12245	DTNA
1	32775001	32785000	55	3.1217	.
22	1415001	1425000	12	3.12034	TNFRSF10B,RHOBTB2
1	104280001	104290000	202	3.11936	.
1	109010001	109020000	151	3.11924	ERG
5	3900001	3910000	15	3.11734	LGR4
2	35435001	35445000	33	3.11677	.
4	28470001	28480000	99	3.1164	.
3	37455001	37465000	84	3.11558	RYR2
4	75495001	75505000	71	3.11541	.
1	32690001	32700000	68	3.11505	.
1	22920001	22930000	66	3.11464	CADPS2
7	28885001	28895000	204	3.11311	CCDC93
5	39650001	39660000	190	3.11274	ADCK1
4	33185001	33195000	186	3.11222	LRBA
7	31430001	31440000	194	3.11205	NXPH2
2	22635001	22645000	178	3.11202	LOC420552,ACCSL
27	3770001	3780000	168	3.11143	FMNL1
4	16100001	16110000	125	3.10982	.
1	22915001	22925000	83	3.1092	CADPS2
2	112535001	112545000	65	3.10834	.
2	147410001	147420000	130	3.10659	.
4	57020001	57030000	265	3.10652	ANK2
33	3415001	3425000	13	3.10619	ARF3,WNT1
8	6420001	6430000	185	3.10546	CEP350
17	10590001	10600000	15	3.10488	RALGPS1
5	3510001	3520000	16	3.10423	ANO3
20	8140001	8150000	89	3.1038	.
14	12500001	12510000	116	3.10359	HBZ,HBAD
5	3290001	3300000	10	3.10265	.
2	25980001	25990000	80	3.10262	.
3	68865001	68875000	173	3.1011	BVES
5	3895001	3905000	13	3.10069	LGR4
15	6000001	6010000	131	3.10023	WDR66,BCL7A
6	24830001	24840000	145	3.09995	SH3PXD2A
17	9420001	9430000	27	3.09967	DENND1A
4	61445001	61455000	38	3.09953	.
1	32615001	32625000	102	3.09709	.
1	132985001	132995000	124	3.09546	ATP10A
4	51730001	51740000	217	3.09366	TMPRSS11F
1	104290001	104300000	163	3.09241	.
13	11910001	11920000	74	3.09232	.
1	160455001	160465000	23	3.09156	PCDH9
4	38600001	38610000	174	3.09063	GSTCD
3	27995001	28005000	174	3.09039	.
4	47495001	47505000	102	3.08997	.
5	7155001	7165000	189	3.08978	KIAA1549L,HIPK3
5	1675001	1685000	118	3.08972	IGHMBP2
2	16000001	16010000	162	3.0895	.
15	4905001	4915000	103	3.08866	NCOR2
4	57015001	57025000	233	3.08816	ANK2
1	94255001	94265000	148	3.087	POU1F1
14	8750001	8760000	145	3.08613	SMG1
4	56930001	56940000	154	3.08576	ANK2
1	130815001	130825000	96	3.08509	.
2	101455001	101465000	94	3.08475	.
4	33140001	33150000	155	3.08445	LRBA
3	29280001	29290000	79	3.08442	.
10	8775001	8785000	150	3.08441	WDR72
11	5275001	5285000	121	3.08303	TOX3
1	23045001	23055000	175	3.08293	PTPRZ1
8	16915001	16925000	151	3.08261	VTG3
1	149485001	149495000	68	3.08238	.
1	104260001	104270000	234	3.08203	.
10	7195001	7205000	161	3.08093	MYO1E
5	27240001	27250000	141	3.08037	SIPA1L1
1	52510001	52520000	119	3.07948	.
6	12960001	12970000	97	3.07936	.
11	5430001	5440000	96	3.07931	.
1	104270001	104280000	247	3.07812	.
5	59540001	59550000	141	3.07725	.
5	3250001	3260000	11	3.07722	GAS2
2	101480001	101490000	64	3.07705	.
1	184555001	184565000	94	3.07678	ARHGAP42
3	29275001	29285000	64	3.07634	.
13	11925001	11935000	158	3.07629	.
6	18665001	18675000	177	3.07615	MSMB
1	33260001	33270000	197	3.07612	PPM1H
14	11425001	11435000	162	3.07499	RBFOX1
2	121995001	122005000	75	3.07453	.
6	9970001	9980000	97	3.07378	CWF19L1
28	3350001	3360000	130	3.07271	SGTA,SLC39A3
17	10595001	10605000	15	3.07215	RALGPS1,ANGPTL2
1	142115001	142125000	96	3.07215	FAM155A
14	1325001	1335000	86	3.07213	LITAF
1	105210001	105220000	122	3.07165	.
1	32735001	32745000	55	3.0713	.
5	37010001	37020000	61	3.07106	SLC25A21
21	150001	160000	41	3.07096	ARHGEF10L
2	8275001	8285000	87	3.07035	.
13	11915001	11925000	120	3.07004	.
1	164910001	164920000	31	3.06927	.
1	22755001	22765000	204	3.06911	CADPS2
2	112530001	112540000	83	3.06848	.
5	35020001	35030000	159	3.06789	AKAP6
2	8270001	8280000	76	3.06785	.
3	39755001	39765000	221	3.06782	TSNAX
2	123400001	123410000	118	3.06772	.
5	3515001	3525000	13	3.06758	ANO3
8	15845001	15855000	75	3.06724	.
1	114025001	114035000	168	3.06718	.
1	56460001	56470000	100	3.067	.
14	1320001	1330000	100	3.06687	SNN,LITAF
1	78115001	78125000	214	3.06678	.
5	49330001	49340000	81	3.06565	.
1	148960001	148970000	133	3.06527	GPC5
6	8290001	8300000	181	3.06438	.
3	46485001	46495000	121	3.06432	.
1	55195001	55205000	86	3.06426	.
14	11170001	11180000	128	3.06402	.
15	5985001	5995000	152	3.06228	HPD,PSMD9,WDR66
5	3890001	3900000	11	3.06224	LGR4
2	81875001	81885000	62	3.06214	.
2	10690001	10700000	86	3.06132	ADARB2
12	8730001	8740000	51	3.06127	ERC2
12	8165001	8175000	103	3.06075	.
1	165000001	165010000	57	3.06047	.
6	24710001	24720000	151	3.06044	NEURL1
12	7885001	7895000	103	3.06034	CACNA2D3
2	144560001	144570000	117	3.05903	COL22A1
17	9480001	9490000	31	3.05877	DENND1A
2	24070001	24080000	91	3.05753	DYNC1I1
1	164915001	164925000	31	3.05674	.
21	235001	245000	11	3.05593	SLC45A1
5	24300001	24310000	128	3.05368	LOC776275
24	6120001	6130000	96	3.05277	C24H11orf34
2	86975001	86985000	47	3.05271	.
10	16490001	16500000	112	3.05265	.
4	61440001	61450000	85	3.05243	F11
5	23450001	23460000	127	3.0524	C5H11orf49
5	3285001	3295000	14	3.05209	.
1	157235001	157245000	170	3.04965	.
3	95055001	95065000	157	3.049	RNF144A
12	2575001	2585000	145	3.04893	DOCK3
3	95060001	95070000	144	3.04842	RNF144A
2	64635001	64645000	277	3.04821	SSR1
5	49170001	49180000	59	3.04792	.
1	104255001	104265000	265	3.04723	.
13	17475001	17485000	161	3.04681	.
4	25020001	25030000	155	3.0468	PALLD
5	3905001	3915000	13	3.04596	LGR4
1	185055001	185065000	110	3.04575	CNTN5
2	101425001	101435000	140	3.04528	.
2	84535001	84545000	177	3.04525	.
3	63225001	63235000	112	3.04469	DCBLD1
5	2920001	2930000	17	3.04449	.
2	81880001	81890000	51	3.04387	.
1	162280001	162290000	38	3.04381	.
5	49130001	49140000	91	3.04354	DLK1
1	32840001	32850000	77	3.04353	FAM19A2
3	37450001	37460000	56	3.04253	RYR2
4	51705001	51715000	126	3.0422	TMPRSS11F
11	18210001	18220000	117	3.04186	ZNF469
9	13265001	13275000	117	3.04082	ATP13A5,ATP13A4
2	101460001	101470000	87	3.04007	.
13	10635001	10645000	142	3.03984	.
1	160460001	160470000	33	3.03949	PCDH9
1	80765001	80775000	166	3.03935	GSK3B
11	4200001	4210000	89	3.03909	.
1	32910001	32920000	105	3.03891	FAM19A2
5	23465001	23475000	80	3.03865	C5H11orf49
5	3245001	3255000	10	3.03827	GAS2
1	160495001	160505000	35	3.03765	PCDH9
14	11445001	11455000	113	3.03763	RBFOX1
17	9505001	9515000	40	3.0361	.
3	66210001	66220000	128	3.0359	MFSD4B,SLC16A10
5	7115001	7125000	173	3.03577	KIAA1549L
1	55165001	55175000	63	3.03552	.
5	51295001	51305000	121	3.0355	.
1	32710001	32720000	66	3.03537	.
2	41320001	41330000	181	3.03534	EAF1
1	32225001	32235000	130	3.03511	SLC16A7
5	3505001	3515000	13	3.03466	ANO3
2	81885001	81895000	77	3.03369	.
1	183640001	183650000	114	3.03368	DYNC2H1
2	112525001	112535000	75	3.03323	.
6	32845001	32855000	138	3.03307	CHST15
4	51700001	51710000	126	3.03238	TMPRSS11F
1	32805001	32815000	106	3.03234	.
2	114030001	114040000	89	3.03198	.
1	111285001	111295000	128	3.03135	.
11	5495001	5505000	76	3.03128	.
1	83635001	83645000	65	3.03024	ZBTB20
6	18295001	18305000	156	3.03015	WNT8B
3	68875001	68885000	219	3.02921	BVES
10	8830001	8840000	36	3.02903	WDR72
2	147170001	147180000	103	3.02839	TSNARE1
2	87010001	87020000	21	3.02791	.
3	56705001	56715000	142	3.02788	.
3	51825001	51835000	106	3.02766	SNX9
10	8855001	8865000	38	3.02697	WDR72
19	9665001	9675000	56	3.02643	RAP1GAP2
19	9655001	9665000	43	3.02564	CCDC92B,RAP1GAP2
11	5475001	5485000	94	3.02556	.
2	140410001	140420000	143	3.02536	.
2	57730001	57740000	67	3.02512	.
13	9390001	9400000	131	3.02206	.
5	36995001	37005000	93	3.02149	SLC25A21
1	164975001	164985000	42	3.01963	.
2	86970001	86980000	47	3.01955	.
28	3345001	3355000	84	3.01952	SGTA,THOP1
4	81395001	81405000	192	3.01919	SOHO-1
7	12865001	12875000	121	3.01835	PARD3B
1	72020001	72030000	149	3.0182	CDKN1AL
5	1665001	1675000	142	3.01636	MRPL21,IGHMBP2
8	19185001	19195000	84	3.01627	GIPC2
8	16865001	16875000	151	3.0155	VTG2
3	55905001	55915000	184	3.01544	HBS1L,ALDH8A1
1	14465001	14475000	128	3.01543	.
1	114085001	114095000	146	3.01519	TSPAN7
1	32845001	32855000	81	3.01324	FAM19A2
5	3280001	3290000	13	3.01317	SVIP,GAS2
5	49155001	49165000	90	3.01311	.
5	23455001	23465000	100	3.01305	C5H11orf49
5	49180001	49190000	30	3.01292	.
9	10310001	10320000	96	3.01273	.
1	72030001	72040000	149	3.01253	CDKN1AL
2	92855001	92865000	167	3.01199	.
26	4565001	4575000	109	3.01155	MLN
1	83630001	83640000	79	3.0114	ZBTB20
2	305001	315000	134	3.01056	TMUB1,FASTK
3	68090001	68100000	212	3.01023	.
18	10335001	10345000	58	3.01006	MYCBPAP,ACSF2
9	8445001	8455000	99	3.008	WDFY1
10	8790001	8800000	78	3.0071	WDR72
3	65045001	65055000	71	3.00654	.
1	159285001	159295000	69	3.00648	KLHL1
10	7820001	7830000	138	3.00647	CGNL1
7	11120001	11130000	239	3.00529	SPATS2L
4	51695001	51705000	86	3.00503	TMPRSS11F
2	1275001	1285000	167	3.00431	.
6	24825001	24835000	146	3.00415	SH3PXD2A
3	82220001	82230000	135	3.00402	LOC107053126,RIMS1
1	162275001	162285000	50	3.00389	.
17	10605001	10615000	16	3.00385	RALGPS1,ANGPTL2
21	3125001	3135000	124	3.00307	RERE
1	147195001	147205000	189	3.0023	HS6ST3
10	7145001	7155000	103	3.00145	CHRNA7,MYO1E
1	183790001	183800000	84	3.00109	MMP1
12	7875001	7885000	132	3.00108	CACNA2D3
3	21955001	21965000	131	3.00061	ATF3
2	57580001	57590000	129	3.00057	.
11	12455001	12465000	93	3.00046	.
1	32940001	32950000	91	2.99985	FAM19A2
2	28105001	28115000	43	2.99944	.
2	37025001	37035000	146	2.99936	.
5	34390001	34400000	227	2.99865	SCFD1
1	184570001	184580000	148	2.998	ARHGAP42
1	32750001	32760000	100	2.99795	.
5	49490001	49500000	90	2.99793	DIO3,LOC112532523
11	5425001	5435000	80	2.99789	.
8	18830001	18840000	98	2.99788	.
6	24555001	24565000	205	2.99771	USMG5,TAF5
3	37460001	37470000	88	2.99709	RYR2
2	87750001	87760000	96	2.99706	.
17	10490001	10500000	10	2.99673	.
1	149105001	149115000	77	2.99628	GPC5
4	48425001	48435000	96	2.99582	.
3	24370001	24380000	108	2.99535	.
7	11485001	11495000	187	2.99457	STRADB,TRAK2
1	159210001	159220000	207	2.99342	KLHL1
2	86980001	86990000	58	2.99328	.
1	128810001	128820000	50	2.99289	.
5	19845001	19855000	110	2.99222	RAG2
1	117860001	117870000	50	2.99138	IL1RAPL1
1	150445001	150455000	57	2.99097	.
5	1680001	1690000	160	2.9909	IGHMBP2
3	27545001	27555000	83	2.99057	BRE
2	92860001	92870000	134	2.99051	.
5	7000001	7010000	156	2.98937	.
1	149110001	149120000	79	2.98902	GPC5
9	20570001	20580000	110	2.98857	MEGF6L
4	14200001	14210000	126	2.9883	RAB39B,LOC772071
3	28065001	28075000	106	2.98773	.
5	49090001	49100000	62	2.98671	.
4	56925001	56935000	155	2.98661	ANK2
20	1125001	1135000	206	2.98657	FER1L4
7	11065001	11075000	174	2.98604	SPATS2L
1	101820001	101830000	121	2.98537	.
1	160505001	160515000	35	2.98506	PCDH9
2	41360001	41370000	232	2.985	.
2	123395001	123405000	105	2.98485	.
1	14475001	14485000	135	2.98473	.
1	171195001	171205000	51	2.9845	.
2	101465001	101475000	97	2.98447	.
1	164990001	165000000	39	2.9844	.
1	80760001	80770000	153	2.98427	GSK3B
7	11835001	11845000	135	2.98418	BMPR2
4	30845001	30855000	58	2.98399	HHIP,ANAPC10
2	25970001	25980000	79	2.98389	.
11	7785001	7795000	173	2.98325	.
3	66090001	66100000	184	2.98314	REV3L
4	38830001	38840000	122	2.98274	TET2
1	103845001	103855000	187	2.98198	JAM2
1	176180001	176190000	198	2.98161	FRY
2	34015001	34025000	180	2.98154	BTD,HACL1
14	8735001	8745000	140	2.98144	SMG1
5	49175001	49185000	39	2.98117	.
1	140795001	140805000	75	2.98115	.
1	114020001	114030000	153	2.98072	.
1	164995001	165005000	53	2.98043	.
2	86965001	86975000	55	2.97994	.
2	98615001	98625000	189	2.97893	ANKRD12
1	55190001	55200000	118	2.978	.
21	55001	65000	16	2.97708	IGSF21
14	8740001	8750000	149	2.97695	SMG1
6	35070001	35080000	155	2.9757	MGMT
1	71940001	71950000	84	2.97534	DUSP16
7	2010001	2020000	247	2.97534	.
2	147150001	147160000	75	2.97501	TSNARE1
1	189195001	189205000	135	2.97451	TYR
1	32685001	32695000	84	2.9735	.
1	32600001	32610000	70	2.97334	.
1	57490001	57500000	188	2.97258	DGKI
6	12690001	12700000	132	2.97253	CHST3,AIFM2,H2AFY2
3	63260001	63270000	221	2.97242	GOPC
10	16520001	16530000	56	2.97216	.
1	118115001	118125000	78	2.97196	IL1RAPL1
11	14610001	14620000	140	2.9717	MAF
9	18930001	18940000	100	2.97124	NLGN1
6	11395001	11405000	163	2.97117	TET1
17	10485001	10495000	17	2.97116	.
15	4910001	4920000	102	2.97106	NCOR2
4	36750001	36760000	131	2.97094	GRID2
3	46595001	46605000	123	2.97071	EPM2A
6	24115001	24125000	141	2.97043	ACTR1A,MFSD13A
2	87015001	87025000	19	2.96997	.
6	24560001	24570000	234	2.96997	USMG5,TAF5,PDCD11
4	30855001	30865000	98	2.96987	HHIP,ANAPC10
2	87005001	87015000	25	2.96955	.
2	38595001	38605000	139	2.96931	.
5	23460001	23470000	101	2.96918	C5H11orf49
1	165335001	165345000	45	2.96812	.
2	25950001	25960000	107	2.96812	.
6	24500001	24510000	115	2.96682	NT5C2
1	55160001	55170000	56	2.96525	.
10	7815001	7825000	181	2.96479	CGNL1
14	4920001	4930000	110	2.96478	NATD1,TMEM11
5	2895001	2905000	11	2.96452	.
5	49135001	49145000	112	2.96418	DLK1
1	70085001	70095000	140	2.96379	.
3	15865001	15875000	126	2.96362	.
1	165070001	165080000	21	2.9634	.
1	104285001	104295000	179	2.96248	.
2	84540001	84550000	156	2.96182	.
2	125815001	125825000	277	2.9617	.
11	5435001	5445000	93	2.96148	.
5	5415001	5425000	120	2.96147	ELP4
2	87020001	87030000	23	2.96123	.
6	6400001	6410000	159	2.96103	.
4	33175001	33185000	130	2.96069	LRBA
2	22850001	22860000	142	2.96016	.
3	63230001	63240000	107	2.96012	DCBLD1
27	3765001	3775000	226	2.95944	MYLKSML,FMNL1
2	101925001	101935000	142	2.95889	YES1
3	51850001	51860000	201	2.95848	SNX9
9	17510001	17520000	115	2.95835	PEX5L
6	8285001	8295000	174	2.95742	.
3	93145001	93155000	114	2.95732	MYT1L
10	7810001	7820000	185	2.9572	CGNL1
20	3050001	3060000	152	2.9572	PTPRT
1	80770001	80780000	131	2.95707	GSK3B
7	11570001	11580000	226	2.95631	ALS2
3	65075001	65085000	54	2.95602	.
3	51810001	51820000	171	2.95497	SNX9
5	7105001	7115000	152	2.9547	KIAA1549L
14	8755001	8765000	169	2.95195	SMG1
2	290001	300000	149	2.95194	AGAP3
4	81770001	81780000	137	2.9519	.
2	121385001	121395000	179	2.95146	IMPA1
23	425001	435000	140	2.95048	.
2	55940001	55950000	117	2.95041	TGFBR1
11	13295001	13305000	93	2.95036	.
1	78120001	78130000	221	2.95027	.
1	178125001	178135000	191	2.94993	ATP8A2
1	186955001	186965000	220	2.94958	GPR83,MRE11
1	122920001	122930000	166	2.94943	.
1	43290001	43300000	54	2.9492	.
1	83640001	83650000	61	2.94881	ZBTB20
3	57070001	57080000	230	2.94844	.
2	86990001	87000000	16	2.9477	.
2	121390001	121400000	206	2.9474	IMPA1
1	189255001	189265000	119	2.94716	GRM5
5	34400001	34410000	207	2.94705	SCFD1
5	3275001	3285000	10	2.94627	SVIP,GAS2
6	5855001	5865000	288	2.94587	SRRL
3	10115001	10125000	173	2.94553	WDPCP
4	38605001	38615000	180	2.94545	GSTCD
5	110001	120000	21	2.94533	LOC101752158,LOC776507
4	54175001	54185000	183	2.94519	NDNF
10	7825001	7835000	102	2.94515	.
1	148955001	148965000	130	2.94486	GPC5
8	16895001	16905000	268	2.94479	.
17	2255001	2265000	175	2.9445	ENTPD2L
1	150075001	150085000	44	2.94372	.
1	184575001	184585000	170	2.94264	ARHGAP42
1	114480001	114490000	197	2.94248	CYBB
1	188570001	188580000	131	2.94233	.
1	176155001	176165000	294	2.94227	FRY
8	3380001	3390000	115	2.94216	.
1	32925001	32935000	77	2.94166	FAM19A2
3	65070001	65080000	46	2.94145	.
5	35225001	35235000	80	2.941	AKAP6
8	23815001	23825000	87	2.94028	AGBL4
4	57010001	57020000	225	2.93974	ANK2
4	38590001	38600000	171	2.9388	NPNT
13	9385001	9395000	111	2.93839	.
4	61465001	61475000	71	2.93831	.
12	7910001	7920000	130	2.93777	CACNA2D3
8	15840001	15850000	87	2.93775	.
2	57560001	57570000	43	2.93762	.
12	8700001	8710000	120	2.9367	ERC2
2	8100001	8110000	163	2.93578	RBM33
4	78750001	78760000	94	2.93508	.
4	14235001	14245000	153	2.93476	LOC772071
1	149115001	149125000	69	2.93474	GPC5
1	43335001	43345000	104	2.93435	.
6	14975001	14985000	65	2.93403	.
12	2225001	2235000	142	2.93377	HEMK1
24	1865001	1875000	184	2.93292	NTM
14	12520001	12530000	135	2.93289	TMEM8A
1	79455001	79465000	163	2.93284	HSFL1,LOC101750690
1	22925001	22935000	103	2.93228	CADPS2
1	71945001	71955000	99	2.93204	.
1	74715001	74725000	18	2.93186	CD9
6	12955001	12965000	75	2.93165	.
3	29285001	29295000	79	2.93111	.
5	17995001	18005000	121	2.9305	ANO1
10	19465001	19475000	147	2.93013	MAP2K5
9	5820001	5830000	211	2.9301	PIK3CB
1	53465001	53475000	162	2.93007	BTBD11
31	2255001	2265000	107	2.93001	LOC107050721
1	69675001	69685000	174	2.92907	.
2	92865001	92875000	101	2.92849	.
1	188575001	188585000	157	2.92783	.
1	160500001	160510000	41	2.92748	PCDH9
17	9425001	9435000	33	2.92736	DENND1A
5	46155001	46165000	163	2.9269	CLMN
5	49085001	49095000	82	2.92585	.
1	150450001	150460000	100	2.92572	.
13	5970001	5980000	82	2.925	TENM2
2	87695001	87705000	27	2.92498	.
14	4925001	4935000	107	2.92483	TMEM11
3	92430001	92440000	88	2.92456	.
6	25615001	25625000	105	2.92452	SORCS3
2	104810001	104820000	126	2.92304	CDH2
2	86985001	86995000	38	2.92301	.
4	79105001	79115000	175	2.92249	EVC2
2	39905001	39915000	103	2.92245	GADL1
2	110105001	110115000	131	2.92235	.
1	32445001	32455000	113	2.92221	.
3	7195001	7205000	76	2.9221	NRXN1
4	63250001	63260000	153	2.92204	MICU3
1	197330001	197340000	238	2.92184	OR52B2L
5	46130001	46140000	189	2.92181	CLMN
19	9540001	9550000	26	2.92134	MNT
2	8115001	8125000	139	2.92027	RBM33
4	54185001	54195000	135	2.9201	NDNF
5	49200001	49210000	41	2.91992	.
1	192690001	192700000	46	2.91877	.
2	125240001	125250000	110	2.91835	.
5	49360001	49370000	36	2.91828	.
3	92425001	92435000	109	2.91724	.
6	35075001	35085000	124	2.91674	MGMT
2	8265001	8275000	90	2.91588	.
3	49865001	49875000	130	2.91548	.
1	189580001	189590000	134	2.91497	RAB38
11	5070001	5080000	126	2.91422	CHD9
3	43365001	43375000	162	2.91334	PDE10A
3	15870001	15880000	144	2.91327	.
1	148950001	148960000	133	2.91283	GPC5
11	5510001	5520000	138	2.91276	.
12	19170001	19180000	167	2.91269	.
7	20460001	20470000	120	2.91228	.
11	5455001	5465000	124	2.91222	.
1	162285001	162295000	31	2.91202	.
12	18820001	18830000	114	2.912	ITPR1
17	9455001	9465000	38	2.91081	DENND1A
1	165005001	165015000	38	2.91044	.
3	55910001	55920000	180	2.91027	HBS1L,ALDH8A1
3	92665001	92675000	116	2.91004	SNTG2
8	19180001	19190000	81	2.90994	GIPC2
17	10600001	10610000	17	2.90939	RALGPS1,ANGPTL2
4	25480001	25490000	224	2.90898	SH3RF1
1	183620001	183630000	122	2.9088	DYNC2H1
6	17370001	17380000	165	2.9084	LOC423752
1	55170001	55180000	93	2.90788	.
3	49805001	49815000	118	2.90776	.
2	109950001	109960000	85	2.90766	RB1CC1
11	11665001	11675000	116	2.90749	.
1	60915001	60925000	138	2.90718	WNT5B
12	11805001	11815000	120	2.90713	SETD5
1	6970001	6980000	145	2.90706	CAMK1D
1	94260001	94270000	161	2.90696	POU1F1
7	21095001	21105000	58	2.90685	FAP
1	148885001	148895000	101	2.90663	GPC5
1	30065001	30075000	160	2.90649	ADAMTS20
4	58590001	58600000	136	2.90647	UNC5C
1	32915001	32925000	129	2.90624	FAM19A2
2	28130001	28140000	52	2.90605	.
5	59770001	59780000	28	2.90565	.
11	13305001	13315000	85	2.90544	.
1	172235001	172245000	138	2.9048	COG6
2	98600001	98610000	172	2.90456	ANKRD12
6	14990001	15000000	61	2.90445	.
1	114435001	114445000	217	2.90423	DYNLT3
4	25045001	25055000	141	2.9042	PALLD
4	76220001	76230000	103	2.90361	LDB2
2	128330001	128340000	181	2.90303	RNF19A,SPAG1
2	101475001	101485000	63	2.9029	.
2	87735001	87745000	84	2.90262	.
3	24365001	24375000	105	2.90253	.
5	35235001	35245000	44	2.90253	AKAP6
17	9460001	9470000	30	2.90251	DENND1A
1	118105001	118115000	51	2.9025	IL1RAPL1
3	29270001	29280000	72	2.90226	.
1	61160001	61170000	124	2.90197	CACNA1C
5	34360001	34370000	128	2.90151	G2E3
9	13260001	13270000	143	2.9012	ATP13A4
2	147175001	147185000	92	2.90115	TSNARE1
2	25985001	25995000	95	2.90105	.
24	2950001	2960000	166	2.9009	GRAMD1B
17	2250001	2260000	169	2.90087	ENTPD2L
5	49125001	49135000	81	2.90085	DLK1
3	62485001	62495000	65	2.90072	.
6	18310001	18320000	152	2.90071	.
5	39645001	39655000	150	2.90011	ADCK1
1	164970001	164980000	34	2.89928	.
9	5800001	5810000	160	2.89807	PIK3CB
1	105205001	105215000	164	2.89778	.
3	23065001	23075000	129	2.89725	LOC112532056,TRERF1
1	139970001	139980000	139	2.89614	IRS2
7	11565001	11575000	230	2.89612	ALS2
11	14615001	14625000	115	2.8958	MAF
2	116265001	116275000	108	2.89571	SULF1
3	10110001	10120000	142	2.89494	WDPCP
1	111055001	111065000	188	2.89468	U2AF1
3	60780001	60790000	46	2.89442	NKAIN2
3	55285001	55295000	131	2.89422	BCLAF1
17	9535001	9545000	36	2.89341	LHX2
19	5245001	5255000	125	2.89283	LRRC75A
12	19165001	19175000	168	2.89237	.
1	165140001	165150000	17	2.8918	.
1	32920001	32930000	107	2.89173	FAM19A2
3	92445001	92455000	63	2.89173	.
1	58000001	58010000	56	2.8915	.
2	101470001	101480000	104	2.89082	.
19	9545001	9555000	29	2.8905	MNT
4	76215001	76225000	128	2.89028	LDB2
4	81380001	81390000	144	2.8898	.
2	22845001	22855000	135	2.88895	.
1	59930001	59940000	171	2.88858	DDX11,WASHC1
1	72045001	72055000	65	2.88831	.
2	5475001	5485000	167	2.88827	LOC395944
1	166345001	166355000	64	2.88823	.
1	79475001	79485000	183	2.88639	LOC101750690
2	55945001	55955000	110	2.88606	TGFBR1
4	26840001	26850000	48	2.88601	.
2	87085001	87095000	16	2.88601	.
7	11450001	11460000	71	2.88555	CASP8,TRAK2
8	15850001	15860000	73	2.88537	.
6	17385001	17395000	129	2.88519	ZP4,LOC423752
17	10585001	10595000	14	2.88515	RALGPS1
1	142120001	142130000	148	2.88474	FAM155A
17	10480001	10490000	19	2.88422	.
1	133020001	133030000	159	2.88421	ATP10A
2	101490001	101500000	145	2.88412	.
1	165455001	165465000	87	2.88366	.
1	94785001	94795000	63	2.88358	CADM2
3	65050001	65060000	51	2.88354	.
1	61165001	61175000	89	2.88346	CACNA1C
8	9915001	9925000	75	2.8831	.
3	108660001	108670000	202	2.88301	.
3	75270001	75280000	100	2.88289	BACH2
1	115540001	115550000	149	2.88241	.
1	32475001	32485000	76	2.88235	.
3	82215001	82225000	167	2.88178	RIMS1
13	10640001	10650000	159	2.88164	.
1	94095001	94105000	143	2.88163	HTR1F
3	7135001	7145000	119	2.88121	.
2	116900001	116910000	157	2.88087	.
4	390001	400000	52	2.88072	EDA2R
5	49145001	49155000	115	2.88071	.
5	49060001	49070000	119	2.87975	.
5	3940001	3950000	12	2.87975	LIN7C
3	46040001	46050000	221	2.87974	UTRN
2	74865001	74875000	66	2.87872	.
2	83040001	83050000	43	2.87826	.
3	3615001	3625000	121	2.87799	KIZ
14	4940001	4950000	271	2.87778	DHRS7B,USP51
5	49080001	49090000	86	2.87762	.
3	91105001	91115000	93	2.8776	DLGAP2
10	7740001	7750000	122	2.87742	GCOM1
3	57065001	57075000	242	2.87724	.
5	49365001	49375000	48	2.87687	.
4	76855001	76865000	164	2.87659	CPEB2
21	1415001	1425000	128	2.8763	LOC419390
19	8790001	8800000	141	2.87598	HNF1B
1	88725001	88735000	135	2.87584	IFT57
14	11405001	11415000	110	2.8756	RBFOX1
1	32460001	32470000	71	2.87541	.
21	230001	240000	16	2.87539	SLC45A1
4	79110001	79120000	170	2.87492	EVC2
2	87065001	87075000	33	2.87457	.
6	16540001	16550000	168	2.87414	NDST2
1	114495001	114505000	171	2.87382	XK
6	32825001	32835000	154	2.87364	CHST15
2	13545001	13555000	96	2.87263	PARD3
4	76210001	76220000	134	2.87238	LDB2
4	75580001	75590000	99	2.87207	.
1	172840001	172850000	184	2.87144	.
3	28030001	28040000	104	2.87138	.
10	6275001	6285000	110	2.87131	MPHOSPH10,APBA2
1	61155001	61165000	145	2.87078	CACNA1C
2	42300001	42310000	151	2.87057	NPHP3
1	94220001	94230000	93	2.87039	.
2	81870001	81880000	79	2.86958	.
5	49055001	49065000	137	2.86922	.
17	10580001	10590000	17	2.86879	RALGPS1
4	47510001	47520000	90	2.86876	.
3	87860001	87870000	153	2.86842	TINAG
2	116260001	116270000	104	2.86831	SULF1
11	7775001	7785000	146	2.86826	C11H16ORF87
1	159185001	159195000	119	2.86787	KLHL1
3	49810001	49820000	111	2.86758	.
2	144565001	144575000	98	2.86744	COL22A1
13	10305001	10315000	143	2.86732	.
4	14205001	14215000	137	2.86699	LOC772071
1	33275001	33285000	161	2.86613	PPM1H
4	25025001	25035000	122	2.86609	PALLD
3	92970001	92980000	96	2.86544	PXDN
1	32835001	32845000	51	2.86516	FAM19A2
19	3305001	3315000	197	2.86492	UBE2G1
12	10195001	10205000	156	2.86487	CHCHD6
4	61665001	61675000	121	2.86454	MTNR1A
10	8835001	8845000	19	2.86451	WDR72
5	2975001	2985000	10	2.8645	ANO5
5	3930001	3940000	15	2.86441	LIN7C,LGR4
3	91095001	91105000	119	2.86438	DLGAP2
6	10795001	10805000	170	2.86421	PRKG1
14	8745001	8755000	144	2.86355	SMG1
1	55200001	55210000	66	2.86343	.
5	3935001	3945000	16	2.8632	LIN7C
13	11920001	11930000	160	2.86273	.
9	10340001	10350000	64	2.86272	ZBTB38
3	60785001	60795000	49	2.86242	NKAIN2
1	117330001	117340000	182	2.86213	.
1	105195001	105205000	180	2.86195	.
5	32825001	32835000	71	2.86191	.
3	45260001	45270000	147	2.86173	AGPAT4,PARK2
12	18805001	18815000	155	2.86158	ITPR1
8	23810001	23820000	108	2.86147	AGBL4
8	9910001	9920000	51	2.86097	.
2	125820001	125830000	241	2.86046	.
13	17465001	17475000	190	2.8602	P4HA2
22	4900001	4910000	170	2.85949	.
1	24830001	24840000	173	2.85914	ASZ1,WNT2
2	87000001	87010000	23	2.85877	.
7	1955001	1965000	184	2.85838	ZNF804A
3	75275001	75285000	100	2.85837	BACH2
3	94985001	94995000	163	2.85831	CMPK2,RSAD2
1	159275001	159285000	95	2.85804	KLHL1
1	32905001	32915000	88	2.85791	FAM19A2
3	56690001	56700000	110	2.85722	.
1	70080001	70090000	141	2.85631	.
6	25605001	25615000	145	2.85624	SORCS3
4	3135001	3145000	172	2.85616	LOC112532341
2	117740001	117750000	153	2.85563	RDH10
2	34050001	34060000	174	2.85554	ANKRD28
18	10195001	10205000	140	2.85502	CACNA1G
10	6935001	6945000	84	2.85501	THSD4
2	64630001	64640000	291	2.85482	SSR1
4	51735001	51745000	242	2.8545	TMPRSS11F
2	92085001	92095000	117	2.85446	.
1	132995001	133005000	137	2.85444	ATP10A
2	32760001	32770000	97	2.8544	.
5	49495001	49505000	111	2.85417	.
2	39915001	39925000	142	2.85382	GADL1
5	49150001	49160000	112	2.85349	.
1	43000001	43010000	29	2.85303	.
2	101435001	101445000	112	2.85264	.
1	32780001	32790000	89	2.85247	.
4	24250001	24260000	189	2.85069	.
3	56710001	56720000	217	2.85043	.
2	98610001	98620000	136	2.85043	ANKRD12
3	88045001	88055000	166	2.85041	LRRC1
12	8135001	8145000	86	2.8504	.
7	11150001	11160000	172	2.84993	SPATS2L
2	25945001	25955000	84	2.8497	.
1	32425001	32435000	118	2.84962	.
12	8670001	8680000	75	2.84942	ERC2
25	2300001	2310000	142	2.84929	.
14	11160001	11170000	134	2.8492	.
10	8860001	8870000	68	2.84888	WDR72
17	2025001	2035000	132	2.84869	PNPLA7
1	109005001	109015000	123	2.8484	ERG
10	7225001	7235000	181	2.84817	MYO1E
1	189605001	189615000	103	2.84773	.
3	86015001	86025000	86	2.84772	.
1	117335001	117345000	183	2.84748	.
12	7890001	7900000	99	2.84719	CACNA2D3
1	74720001	74730000	17	2.84693	CD9
5	51305001	51315000	69	2.84692	.
1	81080001	81090000	151	2.8468	.
5	49375001	49385000	34	2.84664	.
7	21090001	21100000	50	2.84663	FAP
5	49110001	49120000	132	2.84632	DLK1
17	9430001	9440000	33	2.84608	DENND1A
5	34945001	34955000	152	2.846	.
4	33190001	33200000	198	2.84499	LRBA
3	62480001	62490000	49	2.84489	.
1	184545001	184555000	142	2.84468	ARHGAP42
3	56840001	56850000	196	2.84468	.
13	17995001	18005000	196	2.84457	ARHGAP26
11	12460001	12470000	87	2.8445	.
1	81160001	81170000	217	2.84424	SLC22A15
3	49830001	49840000	104	2.84422	.
6	24715001	24725000	139	2.84367	NEURL1
1	43300001	43310000	72	2.8433	.
11	5420001	5430000	90	2.84298	.
2	92910001	92920000	42	2.84291	.
1	83645001	83655000	78	2.8429	ZBTB20
3	70130001	70140000	35	2.84283	.
2	65775001	65785000	73	2.84275	.
8	2685001	2695000	124	2.84247	LHX9,C1orf53
11	4195001	4205000	129	2.84236	.
1	117895001	117905000	76	2.8423	IL1RAPL1
2	30705001	30715000	207	2.84204	RAPGEF5
7	28890001	28900000	173	2.84165	CCDC93
10	7805001	7815000	125	2.84149	CGNL1
8	19360001	19370000	112	2.84118	USP33,ZZZ3
12	18795001	18805000	147	2.84113	SUMF1,ITPR1
21	225001	235000	19	2.84109	SLC45A1
4	48460001	48470000	169	2.84061	.
5	19875001	19885000	187	2.84044	RAG2
15	3425001	3435000	57	2.8404	STX2,ADGRD1
11	7780001	7790000	154	2.84025	C11H16ORF87
1	38290001	38300000	199	2.83955	ZDHHC17
5	30990001	31000000	116	2.83954	SPRED1
3	43360001	43370000	130	2.83951	PDE10A
10	5440001	5450000	127	2.83936	RORA
1	32675001	32685000	94	2.83935	.
1	184580001	184590000	165	2.83916	ARHGAP42
10	7150001	7160000	138	2.83915	MYO1E
1	60925001	60935000	201	2.839	ADIPOR2
1	32680001	32690000	92	2.83857	.
8	1215001	1225000	54	2.83836	NTNG1
2	92020001	92030000	205	2.83827	.
3	92405001	92415000	86	2.83813	.
4	56915001	56925000	171	2.83795	ANK2
3	51820001	51830000	162	2.83785	SNX9
1	115535001	115545000	156	2.83767	.
7	12870001	12880000	149	2.83746	PARD3B
3	92435001	92445000	115	2.83732	.
10	7735001	7745000	129	2.83706	GCOM1
21	275001	285000	40	2.83694	TNFRSF9,UTS2
15	9330001	9340000	123	2.83694	PIK3IP1,LIMK2
2	128325001	128335000	189	2.83609	SPAG1
14	3995001	4005000	167	2.83591	SDK1
20	1130001	1140000	183	2.83585	FER1L4
9	22595001	22605000	108	2.83555	RARRES1,GFM1
17	9475001	9485000	42	2.8355	DENND1A
4	4345001	4355000	152	2.83484	VGLL1,HTATSF1
1	33265001	33275000	213	2.83466	PPM1H
11	12495001	12505000	165	2.83438	.
2	86995001	87005000	19	2.83417	.
2	46290001	46300000	167	2.83415	ELMO1
5	57320001	57330000	98	2.83372	.
1	148890001	148900000	102	2.83366	GPC5
17	2020001	2030000	120	2.83358	PNPLA7
6	13425001	13435000	36	2.8332	ZMIZ1
2	74870001	74880000	73	2.8332	.
31	2260001	2270000	123	2.83315	LOC107050721
6	25895001	25905000	124	2.8331	.
1	162270001	162280000	49	2.83306	.
2	101920001	101930000	202	2.83286	YES1
1	82445001	82455000	113	2.83269	LSAMP
2	86960001	86970000	49	2.83223	.
1	165235001	165245000	24	2.83221	.
2	75965001	75975000	199	2.83203	FBXL7
12	8640001	8650000	86	2.832	ERC2
6	32840001	32850000	171	2.83122	CHST15
3	96815001	96825000	164	2.83079	.
33	3410001	3420000	39	2.83076	CCDC65,FKBP11,ARF3
6	8245001	8255000	153	2.8305	.
6	16550001	16560000	117	2.83027	NDST2
5	32840001	32850000	71	2.8299	.
17	9450001	9460000	34	2.82968	DENND1A
2	81890001	81900000	84	2.82955	.
9	10550001	10560000	141	2.82891	GK5
1	105200001	105210000	193	2.82872	.
1	22910001	22920000	115	2.82865	CADPS2
11	12500001	12510000	171	2.8286	.
20	3055001	3065000	133	2.82845	PTPRT
3	43185001	43195000	135	2.82792	PDE10A
15	8210001	8220000	144	2.82781	IGLL1
5	34950001	34960000	113	2.82722	.
9	9580001	9590000	111	2.82673	MFF,COL4A3
22	4905001	4915000	142	2.82649	.
1	130810001	130820000	112	2.82646	.
12	8170001	8180000	124	2.82611	.
2	19140001	19150000	118	2.82603	CACNB2
1	183635001	183645000	75	2.82587	DYNC2H1
1	165240001	165250000	29	2.82577	.
1	32610001	32620000	91	2.82473	.
3	87870001	87880000	151	2.82437	TINAG
1	24580001	24590000	103	2.82435	.
2	37030001	37040000	174	2.82406	.
4	9265001	9275000	132	2.82291	.
9	1325001	1335000	137	2.82285	INPP5D
21	4940001	4950000	181	2.82196	LOC112529958,FHAD1
1	136100001	136110000	103	2.82178	.
1	149095001	149105000	74	2.82087	GPC5
1	140780001	140790000	128	2.82043	.
21	25001	35000	60	2.82036	.
15	1075001	1085000	77	2.8202	GP1BB,SEPT5
2	107435001	107445000	183	2.81976	DTNA
10	5580001	5590000	55	2.81974	.
1	128815001	128825000	60	2.81959	.
1	104250001	104260000	214	2.81911	CYYR1
10	7190001	7200000	135	2.81906	MYO1E
7	11410001	11420000	125	2.81891	CASP10,TRAK2,CFLAR
12	10200001	10210000	161	2.81863	CHCHD6
1	23035001	23045000	123	2.81847	AASS,PTPRZ1
3	96635001	96645000	169	2.81846	.
8	18825001	18835000	82	2.81836	.
2	84530001	84540000	177	2.81736	.
1	184450001	184460000	103	2.8173	.
3	88060001	88070000	146	2.81716	LRRC1
2	98285001	98295000	77	2.81693	.
6	12950001	12960000	71	2.81628	.
1	112275001	112285000	161	2.81609	KDM6A
1	189595001	189605000	119	2.81584	RAB38
1	130820001	130830000	87	2.81563	.
1	32450001	32460000	128	2.81535	.
1	94790001	94800000	51	2.81502	CADM2
2	98580001	98590000	137	2.81497	ANKRD12,TWSG1
5	49370001	49380000	51	2.81491	.
1	32240001	32250000	92	2.8146	SLC16A7
2	38560001	38570000	253	2.81442	.
6	12245001	12255000	179	2.81428	PALD1
6	17430001	17440000	168	2.81275	TLL2
1	164920001	164930000	25	2.81267	.
18	1730001	1740000	141	2.81257	MYH10
2	19440001	19450000	172	2.81246	MMR1L2
22	4895001	4905000	117	2.8113	.
2	101440001	101450000	84	2.81108	.
1	191935001	191945000	92	2.81066	.
21	20001	30000	43	2.81062	.
10	5570001	5580000	48	2.81051	.
11	5030001	5040000	135	2.81025	CHD9
20	7000001	7010000	76	2.80991	.
19	5250001	5260000	149	2.80978	LRRC75A
3	43180001	43190000	126	2.80952	PDE10A
9	13300001	13310000	171	2.80927	ATP13A5,HRASLS,FCGBP
2	27570001	27580000	71	2.8089	DGKB
1	191930001	191940000	118	2.80851	.
1	117390001	117400000	104	2.80831	.
10	7200001	7210000	161	2.80818	MYO1E
2	10700001	10710000	112	2.80793	ADARB2
3	60775001	60785000	46	2.80769	NKAIN2
1	32390001	32400000	108	2.80765	.
3	92580001	92590000	114	2.80741	SNTG2
4	81375001	81385000	126	2.80735	.
1	185095001	185105000	119	2.80728	CNTN5
3	95040001	95050000	117	2.80727	RNF144A
5	37285001	37295000	132	2.80711	MIPOL1
5	31810001	31820000	66	2.80674	.
1	81205001	81215000	106	2.80557	.
15	1080001	1090000	72	2.80507	.
2	92915001	92925000	33	2.805	.
1	149490001	149500000	62	2.80465	.
11	5065001	5075000	136	2.80429	CHD9
4	25515001	25525000	118	2.8031	SH3RF1
1	13880001	13890000	152	2.80293	.
2	23330001	23340000	183	2.8028	ACAD6L
2	25990001	26000000	99	2.8016	.
6	24565001	24575000	199	2.80156	PDCD11
2	101420001	101430000	149	2.80141	.
10	5575001	5585000	54	2.80101	.
1	165305001	165315000	80	2.80059	.
5	49140001	49150000	104	2.80035	DLK1
1	150070001	150080000	34	2.79963	.
1	109160001	109170000	178	2.79961	.
9	10555001	10565000	157	2.79961	GK5
1	32860001	32870000	80	2.79909	FAM19A2
1	117855001	117865000	60	2.79901	IL1RAPL1
5	19840001	19850000	106	2.79879	RAG2
2	23325001	23335000	199	2.79822	ACAD6L
3	56685001	56695000	120	2.79806	.
1	147200001	147210000	184	2.79748	HS6ST3
1	139980001	139990000	149	2.79733	IRS2
2	13540001	13550000	113	2.79724	PARD3
14	11440001	11450000	110	2.79724	RBFOX1
5	35025001	35035000	165	2.79702	AKAP6
2	87255001	87265000	62	2.79693	.
14	10290001	10300000	135	2.79688	.
1	72040001	72050000	94	2.79533	.
20	5810001	5820000	60	2.79495	ZMYND8
19	9535001	9545000	29	2.79487	MNT
1	184530001	184540000	117	2.79479	PGR
1	79820001	79830000	155	2.79466	SPAG17
5	4215001	4225000	41	2.79444	METTL15
7	20455001	20465000	86	2.79429	.
4	36755001	36765000	117	2.79397	GRID2
3	39760001	39770000	209	2.79342	TSNAX
3	92670001	92680000	91	2.79297	SNTG2
4	81710001	81720000	174	2.79265	.
10	16525001	16535000	37	2.79235	.
2	104800001	104810000	123	2.79228	CDH2
10	6950001	6960000	94	2.79222	THSD4
3	68250001	68260000	138	2.79188	ATG5
2	87025001	87035000	32	2.79141	.
17	9465001	9475000	27	2.79086	DENND1A
19	8950001	8960000	148	2.79082	MSI2
11	13300001	13310000	85	2.7905	.
12	18825001	18835000	128	2.78977	ITPR1
10	5445001	5455000	95	2.78942	RORA
12	19175001	19185000	200	2.78942	.
1	32430001	32440000	87	2.78912	.
1	43005001	43015000	40	2.78893	.
11	7770001	7780000	170	2.78883	C11H16ORF87
3	94060001	94070000	102	2.78829	.
8	9885001	9895000	49	2.78797	.
11	5025001	5035000	121	2.78777	CHD9
21	1420001	1430000	120	2.78761	LOC107057363,LOC419390
18	10350001	10360000	97	2.78754	ACSF2,CHAD
17	1510001	1520000	259	2.78721	ZNF618
2	25405001	25415000	70	2.78665	.
20	6840001	6850000	140	2.78655	SYCP2
5	40980001	40990000	34	2.78649	TSHR
10	6930001	6940000	79	2.78604	THSD4
3	92930001	92940000	103	2.78537	PXDN
4	75520001	75530000	94	2.78504	.
3	81560001	81570000	92	2.78485	KCNQ5
4	25500001	25510000	194	2.78468	SH3RF1
1	129230001	129240000	86	2.78429	.
1	149120001	149130000	70	2.78403	GPC5
2	24085001	24095000	104	2.78391	DYNC1I1
5	8205001	8215000	176	2.78304	PARVA
10	8850001	8860000	60	2.78299	WDR72
7	11145001	11155000	160	2.78284	SPATS2L
11	5490001	5500000	126	2.78273	.
2	136550001	136560000	86	2.78243	ENPP2
1	178660001	178670000	180	2.78232	SPATA13
5	49120001	49130000	154	2.78161	DLK1
1	94680001	94690000	68	2.78152	.
4	48420001	48430000	108	2.78091	.
1	32395001	32405000	115	2.78089	.
1	192720001	192730000	118	2.78032	.
5	31280001	31290000	83	2.78025	.
3	65065001	65075000	75	2.77995	.
5	34385001	34395000	233	2.77983	SCFD1
5	49075001	49085000	105	2.77965	.
12	8665001	8675000	73	2.77935	ERC2
11	19155001	19165000	78	2.77911	ZFHX3
4	33130001	33140000	144	2.77904	LRBA
6	24670001	24680000	133	2.77892	NEURL1
1	81085001	81095000	164	2.77875	.
8	665001	675000	16	2.7787	AMY2A
2	116270001	116280000	115	2.77869	SULF1
3	46510001	46520000	165	2.77864	.
5	30980001	30990000	116	2.77836	SPRED1
2	103425001	103435000	189	2.77836	.
1	184475001	184485000	75	2.77755	.
19	8780001	8790000	99	2.77745	DDX52
2	48105001	48115000	215	2.7772	PDE1C
1	94100001	94110000	157	2.77706	.
1	178665001	178675000	209	2.77705	SPATA13
5	19080001	19090000	179	2.77704	APIP,PDHX
3	81550001	81560000	79	2.77702	DDX43,KCNQ5
4	88925001	88935000	224	2.77685	SLC4A11
1	142310001	142320000	33	2.77552	.
5	34380001	34390000	169	2.77538	SCFD1
1	32850001	32860000	77	2.77527	FAM19A2
3	56715001	56725000	201	2.77522	.
1	33270001	33280000	202	2.77467	PPM1H
1	192725001	192735000	94	2.77462	.
7	11405001	11415000	134	2.77454	TRAK2,CFLAR
5	3440001	3450000	10	2.77447	ANO3
1	136105001	136115000	88	2.77435	.
3	49870001	49880000	135	2.77433	.
3	51435001	51445000	116	2.77405	ARID1B
3	78170001	78180000	157	2.77375	.
21	3115001	3125000	182	2.77347	RERE
1	176160001	176170000	304	2.77296	FRY
4	12555001	12565000	171	2.7729	ABCB7,UPRT
3	92440001	92450000	93	2.77284	.
11	18205001	18215000	133	2.77266	ZNF469
11	7790001	7800000	171	2.77257	MYLK3
7	33810001	33820000	142	2.77242	.
4	36640001	36650000	74	2.77225	GRID2
13	5990001	6000000	143	2.77218	TENM2
11	13310001	13320000	98	2.77202	.
26	735001	745000	156	2.77157	.
1	30060001	30070000	177	2.77133	ADAMTS20
2	35690001	35700000	59	2.77125	.
5	49050001	49060000	108	2.77108	.
2	15840001	15850000	81	2.7709	LOC420486
3	62490001	62500000	75	2.76975	.
5	3925001	3935000	16	2.76908	LGR4
2	92850001	92860000	138	2.76892	.
13	5955001	5965000	126	2.76838	TENM2
3	28020001	28030000	143	2.76772	.
12	8160001	8170000	104	2.76768	.
2	22630001	22640000	183	2.76767	LOC420552,ACCSL
15	4130001	4140000	62	2.76757	TMEM132C
1	189250001	189260000	117	2.76732	GRM5
9	9280001	9290000	136	2.76663	LOC107051846
1	165145001	165155000	18	2.7666	.
1	185090001	185100000	120	2.76648	CNTN5
5	18410001	18420000	160	2.76626	SHANK2
11	4050001	4060000	28	2.76593	.
11	5270001	5280000	119	2.76571	TOX3
1	43025001	43035000	58	2.76548	KITLG
6	16765001	16775000	178	2.76534	CHCHD1,NTL,FUT11
3	96825001	96835000	112	2.76532	.
1	129135001	129145000	68	2.76527	.
4	14600001	14610000	118	2.76519	.
3	46665001	46675000	215	2.76446	.
5	39615001	39625000	193	2.76444	ADCK1

## Sheet: Table S8
Table S8. Overlap genes of top 1% outlier genomic regions from Fst and XP-nSL between TBC populations and "500 m"
AASS
ACCSL
ACSF2
ADGRD1
AGPAT4
AKAP6
AMY2A
ANAPC10
ANK2
ANO3
ANO5
ARFGAP2
ARHGAP42
ARID1B
ASIP
ATP10A
ATP13A5
BRE
BVES
C11H16ORF87
C5H11orf49
CADPS2
CD9
CDH2
CDK14
CDKL5
CDKN1AL
CHD9
CNTN5
DCUN1D5
DHRS7B
DLGAP2
DOCK3
DPH6
DPY19L1
DTNA
DYNC1I1
DYNC2H1
ELP4
EVC2
FAM155A
FAM19A2
FAP
FASLG
G2E3
GAS2
GRM5
HBA1
HBM
HBS1L
HBZ
HHIP
HTT
KITLG
KLHL1
LDB2
LGR4
LIN7C
LOC101750112
LOC107053690
LOC112532341
LRBA
LRRC1
MAF
MAMLD1
MEGF6L
MFF
MFSD13A
MIPOL1
MMR1L2
MYCBPAP
MYH10
NATD1
NRXN1
NTNG1
PARD3B
PCDH9
PDE10A
PEX1
PGR
PHF14
PRICKLE2
PTCHD3
PTPRZ1
PXDN
RAB38
RBFOX1
RBM33
RHOBTB2
RNF144A
RNF19A
SCFD1
SH3PXD2A
SHANK2
SLC25A21
SLC45A1
SNTG2
SOHO-1
SORCS3
STX2
SVIP
TAF5
TET2
TMEM11
TMPRSS11F
TNFRSF10B
TSHR
TSNARE1
UBAC2
USMG5
USP33
USP51
WDR72
ZDHHC8
ZFHX3
ZMIZ1
ZZZ3

## Sheet: Table S9
Table S9. Gene annotation of outlier genomic variants from BayPass
CHROM	Position	XtX_value	log10(1/pval)	Genes
1	73161324	68.50090167	13.32722391	FAR2
3	103964115	56.36224872	10.77380464	ATAD2B,KLHL29
2	87444469	52.19557048	9.90119014	.
2	87496137	50.49858828	9.54651151	.
2	87476564	49.75182057	9.39057493	.
2	87451957	49.72847577	9.38570158	.
2	87483216	49.68355376	9.37632428	.
2	87489139	49.64524203	9.36832696	.
2	87488051	49.43135254	9.32368382	.
2	87502191	49.32986083	9.30250305	.
2	87495024	49.12765817	9.26030949	.
2	87487025	48.73655366	9.17871722	.
2	87495042	48.47528261	9.12422511	.
13	17680096	48.44663603	9.11825116	KIF3A,CCNI2,SEPT8
2	87489025	48.43971507	9.11680784	.
2	87494706	48.26112015	9.07956690	.
2	87477365	48.17985069	9.06262230	.
2	87461404	48.13620563	9.05352276	.
2	4194889	47.73093009	8.96904317	.
2	87454467	47.64981459	8.95213812	.
2	87492490	47.60070985	8.94190491	.
2	87459249	47.16858738	8.85187088	.
2	87489365	46.90867060	8.79773254	.
2	87464993	46.86338048	8.78830027	.
2	87492507	46.82506486	8.78032081	.
2	87481958	46.63496573	8.74073552	.
2	47007761	46.20682923	8.65160692	.
2	87490603	45.89344907	8.58638972	.
2	88694917	45.71365976	8.54898235	TMEFF1
2	88694824	45.57122460	8.51935136	TMEFF1
2	87904646	45.54543820	8.51398738	GALNT12,GABBR2
33	3792513	45.43748189	8.49153219	LOC107050879,DCTN2
2	88695408	45.41928725	8.48774788	TMEFF1
2	87434594	45.07392162	8.41592734	.
2	86855856	45.00919773	8.40247026	.
2	87432800	44.92202076	8.38434615	.
2	87470578	44.79717297	8.35839289	.
2	87891460	44.75031484	8.34865285	GALNT12,GABBR2
2	87435929	44.68407284	8.33488439	.
2	87440667	44.61528684	8.32058808	.
1	185814386	44.50349942	8.29735648	.
3	104309904	44.38048844	8.27179530	GPN1,ZNF512,FNDC4
2	87439742	44.11727803	8.21711153	.
2	87495800	43.98207093	8.18902682	.
2	87904708	43.95535834	8.18347863	GALNT12,GABBR2
1	77665497	43.74088085	8.13893706	NOP2,CHD4
2	87464355	43.71628300	8.13382932	.
2	87630310	43.71594432	8.13375899	.
2	87895960	43.69538152	8.12948923	GALNT12,GABBR2
2	86912376	43.66666867	8.12352729	LOC771474
2	88694109	43.65315907	8.12072221	TMEFF1
2	86853826	43.59960206	8.10960223	.
2	87489843	43.42709037	8.07378793	.
6	13477152	43.40975346	8.07018905	.
2	87477101	43.39585516	8.06730401	.
2	86869805	43.35845362	8.05954033	.
2	86867718	43.31645882	8.05082355	.
2	87480767	43.27520152	8.04226022	.
1	186158157	43.22842855	8.03255249	.
2	89334492	43.20268369	8.02720934	STX17
3	104340175	43.15428389	8.01716472	ZNF512,FNDC4,NUMBL,IFT172
2	87491473	43.11733803	8.00949752	.
2	87486595	43.08287121	8.00234504	.
6	13476709	43.07770462	8.00127291	.
3	8828280	43.05862934	7.99731458	ALK
2	87464120	42.94791457	7.97434160	.
2	4194443	42.91039277	7.96655654	.
1	186146682	42.86975760	7.95812586	.
2	87496977	42.86940890	7.95805351	.
6	13477169	42.68233068	7.91924452	.
2	87505457	42.62342485	7.90702620	.
4	75876885	42.56298470	7.89449042	LCORL
2	87484810	42.49301989	7.87998014	.
18	2223297	42.45382696	7.87185224	USP43,ARHGAP44,CDRT1
6	13464581	42.44663682	7.87036116	.
2	87463636	42.35944374	7.85228024	.
2	85894211	42.32713166	7.84558022	LPCAT1
2	87892386	42.31468963	7.84300039	GALNT12,GABBR2
26	1308185	42.30956058	7.84193690	CSF1,AHCYL1,STRIP1
6	13464305	42.15752707	7.81041594	.
2	86898662	42.03389185	7.78478657	LOC771474
6	13476272	41.92212855	7.76162117	.
2	87453902	41.83065744	7.74266386	.
2	87632791	41.81144064	7.73868144	.
6	13478000	41.80785136	7.73793762	.
1	186147727	41.75544587	7.72707775	.
1	186156603	41.74848631	7.72563558	.
1	186158064	41.68725901	7.71294847	.
2	86952888	41.67567378	7.71054796	.
2	4191115	41.66315986	7.70795505	.
2	87897012	41.65970291	7.70723877	GALNT12,GABBR2
2	4194885	41.61714762	7.69842152	.
2	87462537	41.58205118	7.69115002	.
6	13479297	41.56949629	7.68854889	.
3	104429808	41.52702034	7.67974895	PPM1G,RNF19AL,ZNF513,SNX17,EIF2B4,TMEM214
2	85892811	41.51877938	7.67804168	LPCAT1
1	185914799	41.51128466	7.67648902	.
2	88694638	41.46355745	7.66660183	TMEFF1
2	87631558	41.46227519	7.66633620	.
1	186146740	41.45877862	7.66561187	.
2	87892384	41.44013316	7.66174943	GALNT12,GABBR2
6	13476897	41.42023103	7.65762675	.
1	185809709	41.38870666	7.65109675	.
2	87467329	41.38639388	7.65061768	.
2	87897225	41.35060797	7.64320524	GALNT12,GABBR2
2	89334505	41.34941064	7.64295723	STX17
2	85893188	41.29911320	7.63253948	LPCAT1
2	87432236	41.26955829	7.62641825	.
6	13443274	41.26389097	7.62524450	ZMIZ1
2	87636839	41.25528057	7.62346121	.
6	13487637	41.24135138	7.62057640	.
9	18241098	41.23543843	7.61935181	.
1	186219334	41.22774945	7.61775942	CCDC82
6	13481748	41.22294329	7.61676406	.
1	185807716	41.15959121	7.60364434	.
6	13465799	41.13483918	7.59851865	.
26	1308471	41.12588619	7.59666468	CSF1,AHCYL1,STRIP1,ALX3
6	13443304	41.09499096	7.59026711	ZMIZ1
1	185803332	41.08673157	7.58855684	.
2	87892063	41.08645149	7.58849885	GALNT12,GABBR2
2	87467291	41.05860770	7.58273339	.
6	13466704	41.02797304	7.57639026	.
6	13443285	41.01016354	7.57270277	ZMIZ1
18	2232657	40.95701194	7.56169807	FAM18B1,ARHGAP44,CDRT1
2	87636869	40.89097118	7.54802569	.
26	1308448	40.85087644	7.53972540	CSF1,AHCYL1,STRIP1,ALX3
3	108073826	40.83239870	7.53590032	.
2	23008698	40.80686464	7.53061465	VPS50
1	185807371	40.79266961	7.52767627	.
2	86883852	40.73544962	7.51583221	LOC771474
10	20109966	40.70709560	7.50996345	MORF4L1,ADAMTS7
2	87460777	40.62931480	7.49386525	.
6	13477046	40.60771151	7.48939430	.
27	4829850	40.59934222	7.48766225	TLK2,MRC2
2	87892664	40.59929235	7.48765193	GALNT12,GABBR2
6	13483405	40.57373153	7.48236214	.
26	1308286	40.54587962	7.47659838	CSF1,AHCYL1,STRIP1,ALX3
2	87903722	40.44793016	7.45632991	GALNT12,GABBR2
2	4191527	40.44643469	7.45602048	.
2	23008877	40.44332189	7.45537639	VPS50
6	13478788	40.35960498	7.43805496	.
6	13463557	40.34532528	7.43510059	.
1	185805775	40.33812574	7.43361108	.
2	87458305	40.29145255	7.42395515	.
26	1308721	40.25153061	7.41569637	CSF1,AHCYL1,STRIP1,ALX3
6	13478432	40.24074709	7.41346561	.
24	705083	40.20379206	7.40582104	KIRREL3
27	6725386	40.20197190	7.40544453	SRCIN1
2	86547277	40.18689043	7.40232486	.
1	186149779	40.14064213	7.39275854	.
2	87641123	40.02222039	7.36826573	.
6	13475986	39.98676605	7.36093349	.
24	294432	39.98339439	7.36023622	MSANTD2,HEPACAM,ROBO4,ROBO3
2	86977380	39.98098323	7.35973759	.
2	86959403	39.95976611	7.35534990	.
6	13468742	39.94763279	7.35284078	.
2	86843945	39.93999315	7.35126096	.
11	10565403	39.90827367	7.34470174	CHST8
26	475224	39.74350079	7.31063267	ZC3H11A,LGR6
2	87901469	39.61694777	7.28447067	GALNT12,GABBR2
2	87636461	39.59758278	7.28046775	.
2	87902136	39.51735273	7.26388446	GALNT12,GABBR2
2	87816963	39.50780460	7.26191100	ANKS6
2	86865861	39.42680507	7.24517050	.
18	2228048	39.41271486	7.24225858	USP43,ARHGAP44,CDRT1
2	86930619	39.37839964	7.23516714	.
2	87656265	39.29457565	7.21784567	.
2	86972503	39.24039355	7.20665039	.
3	27572405	39.22902040	7.20430052	BRE
1	186147318	39.22763722	7.20401474	.
2	86864550	39.22123771	7.20269252	.
2	88698728	39.19988240	7.19828033	TMEFF1
2	86856266	39.09108190	7.17580300	.
2	87892243	39.06569530	7.17055877	GALNT12,GABBR2
3	103969595	39.04067344	7.16539004	ATAD2B,KLHL29
3	8828173	39.03019751	7.16322609	ALK
2	87636892	39.02165398	7.16146133	.
2	23008860	39.00881327	7.15880897	VPS50
2	87904676	39.00038068	7.15706717	GALNT12,GABBR2
6	14006556	38.98921210	7.15476026	RPS24,POLR3A
11	2185125	38.97078678	7.15095452	AMFR,GNAO1
3	27572499	38.96157585	7.14905204	BRE
2	86504335	38.96134245	7.14900383	.
2	87890427	38.94740341	7.14612482	GALNT12
3	105107540	38.93051822	7.14263737	NUGGC,SCARA5,PBK,ESCO2
10	17487659	38.90665660	7.13770915	MEF2A
1	186141872	38.87944891	7.13209002	.
2	86985707	38.87055271	7.13025276	.
27	4719620	38.85834148	7.12773090	RPRML-2,ITGB3
2	87603998	38.85467208	7.12697311	.
2	86966050	38.85109920	7.12623525	.
1	185084413	38.81183514	7.11812679	CNTN5
6	13443325	38.78505967	7.11259759	ZMIZ1
1	186148025	38.73517162	7.10229609	.
3	27572254	38.73117395	7.10147063	BRE
1	185805670	38.69231662	7.09344738	.
3	105102736	38.68659510	7.09226604	NUGGC,SCARA5,PBK,ESCO2
1	186154361	38.68644963	7.09223600	.
2	86592812	38.68508943	7.09195516	IRX2
13	10324581	38.68190829	7.09129834	.
3	27572255	38.67699081	7.09028302	BRE
3	105032248	38.66926143	7.08868714	CHRNA2,LOC100857686,EPHX2,PTK2B
2	87520448	38.64657163	7.08400248	.
3	105024739	38.63928268	7.08249759	CHRNA2,LOC100857686,EPHX2,PTK2B
6	13443271	38.63461729	7.08153437	ZMIZ1
3	107142319	38.54854648	7.06376522	OvoDA3,MTMR9
2	86855606	38.50402562	7.05457474	.
3	105032228	38.50334209	7.05443364	CHRNA2,LOC100857686,EPHX2,PTK2B
2	87901651	38.48914948	7.05150396	GALNT12,GABBR2
1	185804552	38.48239910	7.05011054	.
2	86949454	38.47895565	7.04939975	.
30	764118	38.30731770	7.01397444	PNPLA6,MCOLN1,CYP4F11,PGLYRP2,RASAL3
6	13443334	38.30226551	7.01293181	ZMIZ1
20	10766343	38.28705761	7.00979337	ELMO2,SNRPL,DDX27
1	185805654	38.26872659	7.00601049	.
18	2231909	38.24891958	7.00192312	FAM18B1,ARHGAP44,CDRT1
2	86949453	38.22720538	6.99744231	.
3	105033348	38.22506273	6.99700017	CHRNA2,LOC100857686,EPHX2,PTK2B
18	11353996	38.21855766	6.99565785	LOC107050352,LOC107050152
2	86979225	38.19851519	6.99152217	.
2	86857472	38.18584554	6.98890789	.
1	114987146	38.17670031	6.98702087	C1HXORF59
2	86552877	38.14998235	6.98150805	.
2	86867614	38.14651897	6.98079345	.
1	186225107	38.11420899	6.97412709	CCDC82
2	87816865	38.09628882	6.97042983	ANKS6
1	114989275	38.08211409	6.96750538	C1HXORF59
2	23008770	38.07622314	6.96629001	VPS50
2	87818857	38.05845302	6.96262389	ANKS6
3	27572454	38.05161720	6.96121363	BRE
1	185912135	38.02269193	6.95524634	.
2	88697440	37.99133203	6.94877706	TMEFF1
6	13487106	37.97574270	6.94556120	.
2	87807503	37.97261454	6.94491592	ANKS6
1	114990768	37.96974776	6.94432455	C1HXORF59
2	87808005	37.95556338	6.94139860	ANKS6
1	185812320	37.92567473	6.93523336	.
1	186216235	37.90234915	6.93042207	CCDC82
2	87630885	37.86866174	6.92347375	.
33	5538326	37.85719438	6.92110858	ORMDL2,RP11-762I7.5,GLI1,SARNP
33	5538321	37.84485832	6.91856428	ORMDL2,RP11-762I7.5,GLI1,SARNP
1	185809421	37.82973327	6.91544480	.
2	86576437	37.82702273	6.91488577	.
2	87892691	37.82265088	6.91398411	GALNT12,GABBR2
2	87817934	37.81970776	6.91337712	ANKS6
3	104316950	37.77898574	6.90497881	GPN1,ZNF512,FNDC4,NUMBL
1	186147082	37.76861654	6.90284039	.
12	13800897	37.76688481	6.90248326	SYNPR
13	10319164	37.71583656	6.89195613	.
3	13358150	37.69031980	6.88669435	.
7	17507834	37.66882256	6.88226157	RAPGEF4
1	30691436	37.66735160	6.88195826	DBX2
1	186151958	37.62967907	6.87419043	.
12	13800826	37.59765106	6.86758676	SYNPR
3	27572205	37.56311696	6.86046671	BRE
2	87806158	37.46761354	6.84077803	ANKS6
6	24554476	37.45665897	6.83851984	TAF5,USMG5,PDCD11,PCGF6
2	86587693	37.44714476	6.83655859	IRX2
2	87889335	37.38708101	6.82417769	GALNT12
2	87607385	37.38330454	6.82339928	.
2	86988384	37.36299159	6.81921243	.
6	13470141	37.34887905	6.81630367	.
3	27571967	37.31955830	6.81026048	BRE
6	13466652	37.30454408	6.80716605	.
2	87519860	37.30052431	6.80633759	.
6	13460338	37.28982935	6.80413341	.
2	87469127	37.27417251	6.80090667	.
3	104341503	37.25568942	6.79709755	FNDC4,NUMBL,IFT172
2	86932534	37.20592824	6.78684292	.
33	5391876	37.16382885	6.77816775	KRT18,EIF4B,LOC112529929,KRT8
2	87901495	37.14963611	6.77524325	GALNT12,GABBR2
1	185904211	37.11329180	6.76775455	.
24	705241	37.08679546	6.76229524	KIRREL3
3	106996704	37.08664104	6.76226342	XKR6
1	47751173	37.03614545	6.75185987	NUP205
27	4403206	37.02299525	6.74915066	ASIC2
1	122939947	36.99020535	6.74239551	.
2	86859061	36.94292338	6.73265533	.
2	4189436	36.91607636	6.72712508	.
3	27572266	36.88241912	6.72019227	BRE
2	86593383	36.87901025	6.71949012	IRX2
1	186155338	36.84842033	6.71318944	.
3	103969949	36.83802018	6.71104736	ATAD2B,KLHL29
6	24108299	36.80826629	6.70491922	SLF2,LOC107053690,MFSD13A,ACTR1A
9	5175533	36.77446417	6.69795762	SEPT2,FARP2
3	27572071	36.77237529	6.69752743	BRE
2	87900935	36.77111940	6.69726878	GALNT12,GABBR2
23	1489512	36.77076929	6.69719668	CITED4
11	10563508	36.76036136	6.69505322	CHST8
3	106996693	36.74331606	6.69154291	XKR6
27	6724270	36.72678682	6.68813896	SRCIN1
2	85640405	36.65115627	6.67256497	ZNF830,BAG1,CHMP5,FH
3	104387986	36.63923599	6.67011047	KRTCAP3,NRBP1,PPM1G,IFT172
27	6724269	36.60144108	6.66232842	SRCIN1
6	13476599	36.59629570	6.66126901	.
3	104339846	36.57325726	6.65652559	ZNF512,FNDC4,NUMBL,IFT172
2	87641802	36.51651996	6.64484451	.
23	1488158	36.51550719	6.64463601	CITED4
2	47041145	36.49710074	6.64084670	.
2	35786832	36.48717825	6.63880401	RAB5A,PP2D1,KAT2B
6	13479852	36.47141135	6.63555823	.
3	105032809	36.46750210	6.63475347	CHRNA2,LOC100857686,EPHX2,PTK2B
13	16118568	36.45862184	6.63292542	H2AFY
2	85640409	36.41783265	6.62452902	ZNF830,BAG1,CHMP5,FH
27	6531998	36.39811669	6.62047069	SP6,SCRN2,LRRC46,MRPL10,OSBPL7,TBX21
2	87892068	36.38850106	6.61849145	GALNT12,GABBR2
1	186222214	36.38548846	6.61787135	CCDC82
2	86880703	36.37542146	6.61579925	LOC771474
2	86593384	36.36849547	6.61437367	IRX2
18	11354009	36.35576164	6.61175272	LOC107050352,LOC107050152
2	87633127	36.34975130	6.61051565	.
1	186141067	36.34853442	6.61026519	.
2	86942045	36.34188787	6.60889718	.
11	2176363	36.31366113	6.60308766	NUDT21,AMFR
3	106996681	36.28711860	6.59762500	XKR6
1	77703751	36.28607547	6.59741032	LPAR5,ACRBP
18	8876727	36.28512386	6.59721447	.
27	6724278	36.26039133	6.59212452	SRCIN1
3	104316577	36.25456408	6.59092530	GPN1,ZNF512,FNDC4,NUMBL
15	1492956	36.23995997	6.58791989	ARVCF
2	88695380	36.22802168	6.58546313	TMEFF1
6	13476058	36.18863899	6.57735892	.
2	86860843	36.18201532	6.57599595	.
3	106996671	36.16900000	6.57331777	XKR6
1	186216667	36.16635358	6.57277322	CCDC82
2	86542016	36.11119906	6.56142463	.
27	6723008	36.09386203	6.55785755	SRCIN1
1	186141854	36.07328160	6.55362326	.
3	105058836	36.05979174	6.55084787	LOC100857686,EPHX2,LOC770996,C3H8ORF80
11	10564320	36.05853522	6.55058936	CHST8
3	104383644	36.04187525	6.54716185	KRTCAP3,NRBP1,PPM1G,IFT172
2	88686210	36.03851395	6.54647033	TMEFF1
24	705504	36.03356328	6.54545183	KIRREL3
2	87635902	36.02910654	6.54453495	.
6	13465001	36.02628431	6.54395434	.
18	2232385	36.00379477	6.53932773	FAM18B1,ARHGAP44,CDRT1
6	13476020	35.99999849	6.53854676	.
2	86888539	35.98631156	6.53573114	LOC771474
3	106996696	35.98450709	6.53535993	XKR6
3	104377556	35.97845703	6.53411536	KRTCAP3,NRBP1,IFT172
6	13472522	35.97576608	6.53356180	.
3	107139748	35.92844432	6.52382752	OvoDA1-2,OvoDA3,MTMR9
3	109313328	35.89831700	6.51763056	RUNX2,SUPT3H
3	107139747	35.89253070	6.51644040	OvoDA1-2,OvoDA3,MTMR9
11	18973544	35.87506392	6.51284777	CYB5B,NFAT5
2	87648442	35.84336459	6.50632798	.
14	5339903	35.83275539	6.50414599	TOM1L2
6	13442864	35.82933254	6.50344202	ZMIZ1
2	86973026	35.82738240	6.50304094	.
27	4551537	35.82397536	6.50234023	ASIC2
2	86589812	35.81118841	6.49971043	IRX2
2	86954800	35.80546448	6.49853324	.
2	86835685	35.79791739	6.49698112	.
3	106996697	35.72170083	6.48130751	XKR6
3	105043186	35.71916966	6.48078701	CHRNA2,LOC100857686,EPHX2,LOC770996,PTK2B
2	85894909	35.70418862	6.47770644	LPCAT1
1	52478375	35.68126178	6.47299211	.
2	87467523	35.64949401	6.46646012	.
2	87664989	35.62422468	6.46126454	.
2	87635034	35.57859471	6.45188314	.
2	86875526	35.57336455	6.45080787	LOC771474
9	18240914	35.50378484	6.43650382	.
3	107177407	35.50037543	6.43580296	MTMR9,TDH
2	86533893	35.49012043	6.43369489	.
2	4193068	35.48830705	6.43332213	.
14	5339514	35.36242419	6.40744779	SREBF1,TOM1L2
20	10740007	35.35674447	6.40628049	SLC35C2,ELMO2,SNRPL,DDX27
6	13477344	35.32053407	6.39883867	.
2	87653372	35.29721073	6.39404556	.
14	5349092	35.25842914	6.38607606	TOM1L2
1	186153681	35.25490955	6.38535282	.
13	16118477	35.24532262	6.38338282	H2AFY
1	56445874	35.22713516	6.37964559	TRIM24
2	87466876	35.22682143	6.37958112	.
2	86985015	35.22324055	6.37884532	.
24	576249	35.20261450	6.37460715	KIRREL3
2	85959122	35.16620530	6.36712623	.
11	2178024	35.16020793	6.36589400	NUDT21,AMFR
2	45139950	35.14009927	6.36176254	.
2	86560566	35.13376732	6.36046162	.
2	88696033	35.12304222	6.35825815	TMEFF1
11	2515974	35.08989816	6.35144893	SLC38A8,NECAB2,HSDL1,MBTPS1
14	5339362	35.07237267	6.34784857	SREBF1,TOM1L2
11	5846929	35.06479490	6.34629186	.
21	4767673	35.05269737	6.34380669	MINOS1,NBL1,HTR6
2	87426085	35.04053670	6.34130859	.
3	103958646	35.01806040	6.33669154	ATAD2B,KLHL29
20	10744547	35.00485574	6.33397912	SLC35C2,ELMO2,SNRPL,DDX27
3	107005126	34.99477013	6.33190744	XKR6
6	15517546	34.98428638	6.32975402	.
10	18337106	34.98331191	6.32955386	IGDCC3
10	20108601	34.96394818	6.32557652	MORF4L1,ADAMTS7
2	45139990	34.95314839	6.32335828	.
2	87343121	34.92854478	6.31830493	.
2	86841479	34.90011520	6.31246600	.
2	99175388	34.89776601	6.31198353	PTPRM
2	86908645	34.88878492	6.31013903	LOC771474
11	10950748	34.86512755	6.30528051	GPI,KIAA0355
3	104316733	34.84855260	6.30187661	GPN1,ZNF512,FNDC4,NUMBL
24	535738	34.83696760	6.29949752	KIRREL3
13	16113066	34.82083271	6.29618414	H2AFY
33	5403232	34.80797430	6.29354366	KRT18,EIF4B,KRT8
14	4808976	34.75432056	6.28252642	CPSF4,ATP5J2
2	45139793	34.74783718	6.28119518	.
2	86962920	34.72938908	6.27740731	.
3	104502195	34.70317252	6.27202456	ATRAID,CAD,MPV17,UCN,TRIM54,DNAJC5G,SLC5A6
2	87614062	34.69855694	6.27107691	.
23	5691237	34.69388575	6.27011786	TRIT1,MYCL,MFSD2A,CAP1,PPT1
2	86904680	34.68768766	6.26884533	LOC771474
7	21353177	34.67400126	6.26603541	SLC4A10,TBR1
13	16120092	34.65904503	6.26296485	H2AFY
3	27575206	34.62855216	6.25670480	BRE
11	6275284	34.60404572	6.25167396	NKD1
13	17965572	34.60144352	6.25113977	FGF1
27	4475245	34.59330177	6.24946843	ASIC2
2	86902825	34.58815654	6.24841223	LOC771474
14	5341127	34.56643563	6.24395349	TOM1L2
6	13451289	34.56345245	6.24334114	ZMIZ1
24	295178	34.56082425	6.24280165	MSANTD2,ROBO4,ROBO3
2	9746431	34.55289818	6.24117469	VIPR2
1	77670989	34.54260054	6.23906095	NOP2,CHD4
11	2510691	34.54002182	6.23853163	SLC38A8,HSDL1,MBTPS1
2	87640634	34.52720959	6.23590180	.
7	21353157	34.51454127	6.23330156	SLC4A10,TBR1
24	574742	34.49044112	6.22835501	KIRREL3
1	77704528	34.48825962	6.22790727	LPAR5,ACRBP
24	1530988	34.45229919	6.22052678	APLP2,PRDM10
3	104343003	34.44798769	6.21964192	FNDC4,NUMBL,IFT172
1	185102014	34.43758649	6.21750728	CNTN5
2	87825032	34.43386522	6.21674358	ANKS6
2	87889331	34.42361564	6.21464010	GALNT12
2	47041314	34.41585064	6.21304655	.
2	87633645	34.38309773	6.20632513	.
27	4719544	34.38216097	6.20613290	RPRML-2,ITGB3
1	185082426	34.35889822	6.20135923	CNTN5
1	185065743	34.35380750	6.20031461	CNTN5
2	87807291	34.34916815	6.19936261	ANKS6
3	104366889	34.33200754	6.19584131	KRTCAP3,NRBP1,IFT172
2	87466965	34.33027633	6.19548608	.
6	23428474	34.30849187	6.19101614	LCOR
6	13475847	34.30663125	6.19063436	.
2	46289786	34.29683706	6.18862476	ELMO1
6	13441650	34.29682036	6.18862133	ZMIZ1
3	105125934	34.29451986	6.18814931	SCARA5,PBK,ESCO2,CCDC25
13	10318821	34.29289734	6.18781640	.
3	104452722	34.29101055	6.18742926	SNX17,EIF2B4,TMEM214,AGBL5,OST4,EMILIN1,PRKACA,KHK
1	186142946	34.26379096	6.18184446	.
2	88690722	34.25213648	6.17945332	TMEFF1
26	1182902	34.24144231	6.17725925	SARS,CELSR2,PSRC1,PPIL1,LOC101748755,SORT1
3	104862099	34.23455548	6.17584633	KIF3C,RAB10
2	99175265	34.23418180	6.17576966	PTPRM
3	104393151	34.23212635	6.17534796	KRTCAP3,NRBP1,PPM1G,IFT172
25	3227257	34.23141139	6.17520128	EDMTF4,EDBETA,EDYM1,LOR3,LOR1,EDGH,EDQM3
2	86908445	34.22201118	6.17327274	LOC771474
1	185068646	34.19940796	6.16863561	CNTN5
2	86970345	34.18596326	6.16587746	.
11	2514135	34.18521106	6.16572315	SLC38A8,NECAB2,HSDL1,MBTPS1
33	5452769	34.18152975	6.16496795	C1QL4,DNAJC22,SPATS2,MCRS1,ITGA7
3	104393821	34.17277533	6.16317204	KRTCAP3,NRBP1,PPM1G,IFT172
2	46289788	34.16668438	6.16192255	ELMO1
2	86893883	34.15277989	6.15907022	LOC771474
5	52151869	34.15164558	6.15883754	CDCA4,LOC101751389,GPR132
2	121054907	34.14467211	6.15740705	ZNF704
27	4606428	34.14195161	6.15684899	ASIC2
3	27579432	34.12550254	6.15347482	BRE
1	186221847	34.11984211	6.15231373	CCDC82
1	186141452	34.11593292	6.15151186	.
1	186141045	34.09647474	6.14752062	.
7	14279867	34.09200484	6.14660378	CERKL
2	88685971	34.06762523	6.14160327	TMEFF1
3	104408843	34.04910721	6.13780517	NRBP1,PPM1G,RNF19AL,ZNF513
18	2225827	34.04587497	6.13714224	USP43,ARHGAP44,CDRT1
1	185891629	34.03832587	6.13559394	.
11	6932139	34.03267808	6.13443560	.
20	10743190	34.02406168	6.13266844	SLC35C2,ELMO2,SNRPL,DDX27
1	56445926	34.02121427	6.13208446	TRIM24
1	186144449	34.01653106	6.13112398	.
23	1487097	33.99980414	6.12769352	CITED4
2	87523321	33.99673963	6.12706504	.
6	13484049	33.99472264	6.12665139	.
3	104380872	33.97737965	6.12309471	KRTCAP3,NRBP1,IFT172
2	88689100	33.97181467	6.12195347	TMEFF1
27	4720886	33.93835211	6.11509136	EFCAB3,RPRML-2,ITGB3
2	87659848	33.92981854	6.11334145	.
2	86888470	33.92936995	6.11324947	LOC771474
3	104392486	33.92409808	6.11216842	KRTCAP3,NRBP1,PPM1G,IFT172
3	104394455	33.91611803	6.11053206	KRTCAP3,NRBP1,PPM1G,IFT172
2	4194855	33.90626940	6.10851256	.
33	5400598	33.90197555	6.10763210	KRT18,EIF4B,KRT8
26	737874	33.87241984	6.10157183	.
2	87583318	33.86397940	6.09984121	.
14	5352932	33.86134640	6.09930135	TOM1L2,DRC3
2	87811361	33.84760986	6.09648489	ANKS6
3	104455097	33.84634605	6.09622576	SNX17,EIF2B4,TMEM214,AGBL5,OST4,EMILIN1,PRKACA,KHK,CGREF1
20	10744122	33.84368792	6.09568076	SLC35C2,ELMO2,SNRPL,DDX27
2	87580986	33.83362057	6.09361666	.
11	2335095	33.81507347	6.08981406	GNAO1,CBFB
1	77627899	33.79601416	6.08590655	CNP1,GAPDH,IFFO1,NCAPD2
2	112437157	33.79075940	6.08482926	.
1	185070960	33.78649984	6.08395599	CNTN5
3	104399592	33.78639731	6.08393497	NRBP1,PPM1G
13	16113391	33.77042299	6.08066010	H2AFY
14	6738355	33.75263507	6.07701352	PKD1
3	107138090	33.74796979	6.07605714	OvoDA1-2,OvoDA3,MTMR9
3	107137861	33.74771284	6.07600447	OVODB1,OvoDA1-2,OvoDA3,MTMR9
3	104388653	33.74586378	6.07562541	KRTCAP3,NRBP1,PPM1G,IFT172
2	87816793	33.74576086	6.07560431	ANKS6
3	107122092	33.74482595	6.07541266	OvoDA1,OVODB1,OvoDA1-2,OvoDA3,MTMR9
2	86548368	33.74455698	6.07535752	.
2	4194852	33.74017539	6.07445931	.
1	185073637	33.73627001	6.07365873	CNTN5
6	15811651	33.72247200	6.07083024	DUPD1,KAT6B
11	15000908	33.70646324	6.06754865	.
2	4194841	33.70005015	6.06623408	.
2	86547828	33.69942744	6.06610644	.
6	13441186	33.69627430	6.06546010	ZMIZ1
11	1139668	33.69318437	6.06482673	CTCF,RLTPR,ACD
2	88693743	33.68416941	6.06297885	TMEFF1
14	5354120	33.68246279	6.06262904	TOM1L2,DRC3
2	87655387	33.66318497	6.05867761	.
2	4194850	33.65106132	6.05619265	.
1	185102087	33.63832463	6.05358210	CNTN5
6	13441665	33.62878948	6.05162778	ZMIZ1
1	185068118	33.62342142	6.05052756	CNTN5
22	2426574	33.61637253	6.04908286	.
2	86515068	33.60877353	6.04752542	.
1	185068499	33.60175780	6.04608755	CNTN5
14	10952673	33.56786745	6.03914197	.
2	87634975	33.56096078	6.03772655	.
3	105098600	33.55493541	6.03649175	NUGGC,SCARA5,PBK
3	8799289	33.52005119	6.02934305	.
20	10740731	33.49853806	6.02493464	SLC35C2,ELMO2,SNRPL,DDX27
3	105110194	33.48560015	6.02228353	NUGGC,SCARA5,PBK,ESCO2
2	87583015	33.48551369	6.02226581	.
20	10735225	33.45586075	6.01618982	SLC35C2,ELMO2,SNRPL,DDX27
6	24107510	33.45496437	6.01600615	SLF2,LOC107053690,MFSD13A,ACTR1A
17	1513970	33.45474102	6.01596039	ZNF618
2	87808120	33.44955602	6.01489800	ANKS6
2	86964142	33.44571164	6.01411030	.
2	87663575	33.44041612	6.01302528	.
20	10744609	33.41714275	6.00825682	SLC35C2,ELMO2,SNRPL,DDX27
6	13442796	33.40003878	6.00475253	ZMIZ1
13	10321348	33.38110750	6.00087397	.
10	20109453	33.37938068	6.00052019	MORF4L1,ADAMTS7
2	86920148	33.37566428	5.99975880	.
2	87656612	33.37298238	5.99920936	.
3	105098598	33.36852515	5.99829622	NUGGC,SCARA5,PBK
20	10744261	33.34412015	5.99329651	SLC35C2,ELMO2,SNRPL,DDX27
8	22219025	33.33149680	5.99071053	ATPAF1,EFCAB14,CYP4A22,CYP4B7
2	88743250	33.33086437	5.99058097	TMEFF1,MURC,DNAH5L
20	10854384	33.32310215	5.98899085	ZNF831,PRELID3B
27	4474685	33.31555937	5.98744570	ASIC2
6	13450552	33.31232203	5.98678254	ZMIZ1
1	54563162	33.30953769	5.98621217	TXNRD1
10	20109308	33.29911041	5.98407619	MORF4L1,ADAMTS7
10	20098520	33.29622886	5.98348592	MORF4L1,ADAMTS7
11	10569782	33.28381929	5.98094393	CHST8
3	106997194	33.27838000	5.97982976	XKR6
11	2490521	33.26760562	5.97762279	HSF4,HSDL1,MBTPS1
2	87820232	33.25400154	5.97483626	ANKS6
3	27575458	33.24861919	5.97373381	BRE
3	106996675	33.24138548	5.97225216	XKR6
11	2487521	33.22652490	5.96920840	HSF4,HSDL1,MBTPS1
3	104843710	33.19987675	5.96375049	ASXL2,KIF3C
9	18239402	33.19354556	5.96245381	.
11	2490207	33.17900898	5.95947665	HSF4,HSDL1,MBTPS1
2	86863919	33.15823958	5.95522311	.
3	106996667	33.15230242	5.95400722	XKR6
2	112443198	33.14118055	5.95172957	.
2	126324412	33.11419374	5.94620310	TP53INP1,NDUFAF6
2	87894993	33.11116436	5.94558275	GALNT12,GABBR2
9	18240183	33.11023840	5.94539313	.
14	5699018	33.10535668	5.94439347	CACNA1H
6	13455079	33.10516970	5.94435518	ZMIZ1
11	18840714	33.10460260	5.94423905	TCF25,MC1R,TUBB3,DEF8,DBNDD1,GAS8
10	20104638	33.10126215	5.94355501	MORF4L1,ADAMTS7
5	16078344	33.08465811	5.94015497	LOC425462,PHRF1,RASSF7
3	107642422	33.07553396	5.93828665	PKHD1
24	575617	33.06012550	5.93513157	KIRREL3
2	85640357	33.05372834	5.93382169	ZNF830,BAG1,CHMP5,FH
2	87854917	33.05235333	5.93354015	GALNT12,ANKS6
1	54861972	33.01930407	5.92677326	STAB2
2	87603635	33.01844823	5.92659803	.
1	185068071	33.01444681	5.92577876	CNTN5
2	85793677	33.01041467	5.92495321	CLPTM1L
13	4305033	33.00305692	5.92344677	KCNIP1
24	1390500	33.00030492	5.92288333	BARX2
1	30690605	32.99349484	5.92148905	DBX2
2	88696018	32.99256581	5.92129885	TMEFF1
5	24855000	32.97671376	5.91805340	RTF1,LOC101747844
3	104396359	32.94805070	5.91218534	KRTCAP3,NRBP1,PPM1G
3	88081781	32.93728959	5.90998235	LRRC1
6	4400302	32.93639741	5.90979970	NRG3
7	17505908	32.93303566	5.90911150	RAPGEF4
2	88699007	32.93042055	5.90857615	TMEFF1
3	104421273	32.92898688	5.90828265	NRBP1,PPM1G,RNF19AL,ZNF513,SNX17,EIF2B4
18	5915920	32.92760417	5.90799960	HLF
2	46022345	32.92719291	5.90791541	.
2	86920486	32.91485685	5.90539008	.
7	22943927	32.89199575	5.90071031	.
3	54667666	32.89067342	5.90043963	TNFAIP3
3	105125088	32.87304830	5.89683182	SCARA5,PBK,ESCO2,CCDC25
20	10730960	32.86756285	5.89570899	SLC35C2,ELMO2,SNRPL
2	87906680	32.86337532	5.89485184	GALNT12,GABBR2
13	16111830	32.85236574	5.89259831	H2AFY
3	54662258	32.84237167	5.89055268	TNFAIP3
17	4962388	32.84185055	5.89044602	MEGF9
5	24855015	32.84072187	5.89021500	RTF1,LOC101747844
6	23428803	32.83850340	5.88976092	LCOR
3	105111288	32.82077341	5.88613197	SCARA5,PBK,ESCO2
33	5452474	32.82033539	5.88604232	C1QL4,DNAJC22,SPATS2,MCRS1,ITGA7
5	16078436	32.81476518	5.88490225	LOC425462,PHRF1,RASSF7
14	6739597	32.78547935	5.87890839	PKD1
2	86597265	32.78392583	5.87859044	IRX2
1	56190160	32.77168177	5.87608458	KIAA1549
6	24110313	32.76744231	5.87521694	LOC107053690,MFSD13A,ACTR1A
6	13464075	32.76535050	5.87478884	.
2	88700612	32.76511158	5.87473995	TMEFF1
2	86914758	32.75655352	5.87298851	LOC771474
3	27575681	32.74330138	5.87027647	BRE
20	10766426	32.74012257	5.86962593	ELMO2,SNRPL,DDX27
2	72527769	32.73987106	5.86957446	.
9	19591169	32.72319449	5.86616172	FNDC3B
6	15516822	32.72038384	5.86558655	.
3	104392702	32.71528233	5.86454259	KRTCAP3,NRBP1,PPM1G,IFT172
2	86920198	32.69965901	5.86134552	.
3	105125084	32.69699166	5.86079970	SCARA5,PBK,ESCO2,CCDC25
2	86932829	32.69518609	5.86043023	.
2	88689381	32.68414280	5.85817046	TMEFF1
2	87580260	32.67644454	5.85659521	.
3	105030916	32.67536674	5.85637467	CHRNA2,LOC100857686,EPHX2,PTK2B
11	2180325	32.67535973	5.85637323	NUDT21,AMFR
6	13463873	32.66375377	5.85399841	.
7	17528076	32.65919560	5.85306573	RAPGEF4
10	18337735	32.65523718	5.85225578	IGDCC3
2	87609723	32.65424994	5.85205377	.
11	2184997	32.65176172	5.85154465	AMFR,GNAO1
33	5451574	32.65018974	5.85122300	C1QL4,DNAJC22,SPATS2,MCRS1,ITGA7
3	104394393	32.64850833	5.85087896	KRTCAP3,NRBP1,PPM1G,IFT172
27	6724528	32.64766999	5.85070742	SRCIN1
2	48727332	32.64219065	5.84958629	ITGA9
3	103679081	32.63460724	5.84803465	KLHL29
9	19126999	32.63321721	5.84775024	NLGN1
7	21353314	32.63185262	5.84747103	TBR1
13	16120357	32.63017729	5.84712825	H2AFY
1	56450654	32.62682956	5.84644329	TRIM24
2	22925070	32.61953638	5.84495107	SAMD9L,HEPACAM2
3	91529095	32.60971569	5.84294175	ERICH1
2	85600248	32.60282339	5.84153161	ZNF830,PCBP2
7	17560321	32.58746526	5.83838943	RAPGEF4
2	87820105	32.58617135	5.83812471	ANKS6
2	87890317	32.57969358	5.83679943	GALNT12
7	17555782	32.55836130	5.83243518	RAPGEF4
2	88743227	32.55829509	5.83242164	TMEFF1,MURC,DNAH5L
3	54667182	32.55765727	5.83229115	TNFAIP3
11	2469913	32.54327833	5.82934954	TRADD,FBXL8,HSF4,HSDL1
10	20109441	32.53405598	5.82746290	MORF4L1,ADAMTS7
6	13263884	32.53142199	5.82692406	ZMIZ1
1	54608123	32.53095182	5.82682788	TXNRD1
28	2160069	32.51968693	5.82452344	DOT1L
27	4439056	32.51907951	5.82439918	ASIC2
11	1321511	32.51617203	5.82380441	SLC9A5,PLEKHG4
27	4723708	32.50993794	5.82252915	EFCAB3,RPRML-2,ITGB3
18	4737799	32.50689177	5.82190601	SAP30BP,GALK1,ITGB4
6	6372381	32.50154538	5.82081235	.
2	88614099	32.49738971	5.81996227	TMEFF1
24	1388314	32.49226833	5.81891466	BARX2
10	20104273	32.48697417	5.81783171	MORF4L1,ADAMTS7
6	13457693	32.48606675	5.81764610	.
13	16078334	32.48284330	5.81698673	.
2	126824093	32.48218206	5.81685147	SDC2
3	5154856	32.48000676	5.81640651	MACROD2
1	59616614	32.47842299	5.81608254	CAPRIN2,IPO8
3	104396175	32.47650470	5.81569016	KRTCAP3,NRBP1,PPM1G
2	4189438	32.47222959	5.81481569	.
24	5826700	32.47198199	5.81476504	TTC12,NCAM1
3	13359420	32.46690979	5.81372753	.
6	15516784	32.45755821	5.81181471	.
24	626318	32.45487281	5.81126543	KIRREL3
27	4512754	32.45275063	5.81083135	ASIC2
13	16115269	32.44703063	5.80966138	H2AFY
11	3304145	32.44463427	5.80917123	NFATC3,ESRP2
20	10875889	32.42506751	5.80516914	ZNF831,PRELID3B,ATP5E,TUBB1,CTSZ
1	54594289	32.42156463	5.80445269	TXNRD1
4	25145412	32.40313650	5.80068365	PALLD
3	103708152	32.40172522	5.80039501	KLHL29
6	4400009	32.39874990	5.79978649	NRG3
2	136880447	32.37523880	5.79497805	COL14A1
13	10324598	32.36953610	5.79381178	.
2	86862841	32.36950521	5.79380546	.
6	13442099	32.36390938	5.79266106	ZMIZ1
11	5780496	32.35121918	5.79006583	.
2	86870353	32.34740006	5.78928480	.
10	16292315	32.34491969	5.78877756	NR2F2
1	97396032	32.34269630	5.78832287	ROBO1
3	104342520	32.33340763	5.78642334	FNDC4,NUMBL,IFT172
1	186034802	32.31742213	5.78315439	.
24	1389575	32.31157953	5.78195963	BARX2
2	8859887	32.30825191	5.78127917	PTPRN2
20	10702189	32.30539750	5.78069547	CDH22
14	13358044	32.30093793	5.77978355	SBK1,XPO6
21	1625993	32.28829773	5.77719884	.
2	38598687	32.28704259	5.77694219	.
1	185061209	32.28533098	5.77659220	CNTN5
20	10715848	32.27932571	5.77536424	CDH22,SLC35C2,ELMO2
11	2184931	32.27025758	5.77351003	AMFR,GNAO1
2	46022338	32.26829539	5.77310881	.
7	17537341	32.26816159	5.77308145	RAPGEF4
2	86009210	32.26507280	5.77244988	NDUFS6
3	103707325	32.26493869	5.77242245	KLHL29
24	1908692	32.25782071	5.77096703	NTM
3	104320866	32.25158031	5.76969106	GPN1,ZNF512,FNDC4,NUMBL
1	56166402	32.24775300	5.76890850	KIAA1549
27	6724556	32.23638091	5.76658332	SRCIN1
27	6724535	32.23143521	5.76557212	SRCIN1
2	121205712	32.22893343	5.76506060	PAG1
3	104359871	32.22881857	5.76503712	KRTCAP3,NRBP1,NUMBL,IFT172
33	6834045	32.22472473	5.76420010	NEMP1,MYO1A,LOC112530929,NAB2
1	48017568	32.22340675	5.76393063	LOC107048995,MGP
3	27573311	32.22054540	5.76334560	BRE
2	31752968	32.21777508	5.76277920	CYCS,C2H7orf31,OSBPL3
3	104823253	32.21101253	5.76139657	ASXL2
33	5339851	32.20387075	5.75993642	LOC112530874,LOC431300,KRT75L2,KRT71
3	40280188	32.20132719	5.75941639	GALNT2
3	103974422	32.19033015	5.75716808	ATAD2B,KLHL29
10	20098216	32.18482741	5.75604308	MORF4L1,ADAMTS7
9	18892883	32.18077685	5.75521497	NLGN1
1	65647991	32.16619253	5.75223337	SOX5
6	13407131	32.15552075	5.75005170	ZMIZ1
14	10949043	32.14706790	5.74832368	.
1	186304731	32.14450748	5.74780025	MAML2
3	54661440	32.13350285	5.74555062	TNFAIP3
24	816860	32.13035348	5.74490682	.
1	54849153	32.12958110	5.74474893	STAB2
2	113325434	32.12895291	5.74462051	ASPH
3	105037218	32.12490327	5.74379268	CHRNA2,LOC100857686,EPHX2,LOC770996,PTK2B
6	6372368	32.11923113	5.74263318	.
2	86893102	32.11701266	5.74217969	LOC771474
3	107710911	32.11480953	5.74172933	PKHD1
17	1519609	32.10615934	5.73996110	ZNF618
3	104825077	32.10038665	5.73878109	ASXL2
27	4560404	32.09943316	5.73858618	ASIC2
3	107003887	32.09462644	5.73760364	XKR6
3	54672092	32.09318973	5.73730996	TNFAIP3
7	21351706	32.09033881	5.73672721	SLC4A10,TBR1
2	86922218	32.08427620	5.73548797	.
24	687930	32.07497007	5.73358577	KIRREL3
23	5195348	32.06409382	5.73136266	PTP4A2
10	17487748	32.06203477	5.73094180	MEF2A
6	23428501	32.06003494	5.73053304	LCOR
3	104666199	32.05849406	5.73021809	DTNB
3	55034031	32.05770638	5.73005709	PEX7,MAP3K5
11	2522992	32.05412468	5.72932501	SLC38A8,NECAB2,MBTPS1
1	185891427	32.04504317	5.72746882	.
10	20109774	32.03843390	5.72611795	MORF4L1,ADAMTS7
13	11277263	32.03364184	5.72513851	LOC101749502,SPIK5,SPIK7
3	105105333	32.03350271	5.72511008	NUGGC,SCARA5,PBK,ESCO2
2	86599328	32.03250448	5.72490605	IRX2
2	4243205	32.03173747	5.72474929	CRHR2
24	1435088	32.02872556	5.72413370	TMEM45B
14	5332922	32.00701761	5.71969701	SREBF1,TOM1L2
2	87591602	32.00264272	5.71880289	.
3	27575572	32.00133826	5.71853629	BRE
20	10738058	31.99977209	5.71821621	SLC35C2,ELMO2,SNRPL,DDX27
7	17547729	31.99759301	5.71777086	RAPGEF4
1	29823303	31.99634896	5.71751661	PRICKLE1
18	11356039	31.99599928	5.71744515	LOC107050352,LOC107050152
1	52356828	31.99202461	5.71663284	.
3	9101164	31.98659164	5.71552250	CLIP4,ALK
3	27574822	31.97810532	5.71378818	BRE
6	24107385	31.97350495	5.71284802	SLF2,LOC107053690,MFSD13A,ACTR1A
2	22810905	31.97110510	5.71235758	CDK6
1	185095636	31.96753007	5.71162698	CNTN5
2	116197858	31.96672795	5.71146306	.
14	13368018	31.96646224	5.71140876	SBK1,XPO6
1	186153099	31.95705337	5.70948597	.
6	6373031	31.93541210	5.70506349	.
14	13339927	31.93445704	5.70486833	C16orf71,SBK1,XPO6
2	86839731	31.93409812	5.70479498	.
5	16078508	31.92382172	5.70269503	LOC425462,PHRF1,RASSF7
27	4551622	31.92322675	5.70257345	ASIC2
14	5354042	31.91952743	5.70181752	TOM1L2,DRC3
7	17555744	31.91660630	5.70122060	RAPGEF4
6	13451341	31.91470305	5.70083169	ZMIZ1
4	31103481	31.90843116	5.69955009	SMAD1
3	105139664	31.90270356	5.69837972	SCARA3,PBK,ESCO2,CCDC25
11	2473028	31.90237555	5.69831270	TRADD,FBXL8,HSF4,HSDL1
6	13517746	31.90074266	5.69797904	.
2	8562086	31.89648031	5.69710809	LMBR1
6	13443988	31.88840850	5.69545875	ZMIZ1
6	13460374	31.88733851	5.69524011	.
21	4920233	31.88395551	5.69454886	CDA,AGMAT,DNAJC16,CASP9,CTRC,EFHD2,FHAD1
24	2872842	31.88001921	5.69374456	ZONADHL,SCN3B,ATP12A
33	5312903	31.87698437	5.69312446	LOC768978,LOC107055419,LOC112530874,LOC431300
11	17928667	31.87505127	5.69272947	KLHDC4
24	543465	31.86831025	5.69135211	KIRREL3
11	10565475	31.86643264	5.69096847	CHST8
1	185061207	31.86398191	5.69046773	CNTN5
2	85801737	31.86101306	5.68986113	CLPTM1L,LPCAT1
2	87792571	31.85484296	5.68860045	ANKS6
2	117806497	31.85402684	5.68843370	STAU2
3	103624778	31.85211287	5.68804264	KLHL29
1	77710674	31.83821630	5.68520336	LPAR5,ACRBP
3	104393758	31.83700185	5.68495523	KRTCAP3,NRBP1,PPM1G,IFT172
2	2003649	31.83576032	5.68470157	NKTR,SEC22C
20	10740536	31.82302811	5.68210026	SLC35C2,ELMO2,SNRPL,DDX27
1	136604951	31.82152136	5.68179242	NCK2
1	119793096	31.82136994	5.68176149	ACOT9,PRDX4
11	2181629	31.81213121	5.67987397	NUDT21,AMFR
20	10740869	31.80415801	5.67824504	SLC35C2,ELMO2,SNRPL,DDX27
3	105102017	31.80190774	5.67778531	NUGGC,SCARA5,PBK,ESCO2
2	86599041	31.79758007	5.67690117	IRX2
2	86922738	31.79234292	5.67583124	.
2	117806444	31.79038338	5.67543092	STAU2
1	87287404	31.78586344	5.67450752	.
26	1279289	31.78187698	5.67369312	BAP1-2,AMPD2,GSTM2,GST2L,LOC107050775,CSF1,AHCYL1
2	88743916	31.76642176	5.67053579	TMEFF1,MURC,DNAH5L
13	16120904	31.75844306	5.66890587	H2AFY
3	103973170	31.75776803	5.66876798	ATAD2B,KLHL29
20	2208050	31.75355941	5.66790823	NECAB3,CBFA2T2
2	86919646	31.75013085	5.66720785	.
3	105098714	31.75003611	5.66718849	NUGGC,SCARA5,PBK
2	86936623	31.74867159	5.66690975	.
3	103904654	31.74578971	5.66632105	KLHL29
27	4583759	31.74299572	5.66575030	ASIC2
2	88996090	31.73918988	5.66497286	AHRR
3	107123950	31.72557674	5.66219207	OvoDA1,OVODB1,OvoDA1-2,OvoDA3,MTMR9
6	13454938	31.72217415	5.66149702	ZMIZ1
2	87614663	31.71518881	5.66007015	.
26	1182772	31.71067944	5.65914904	SARS,CELSR2,PSRC1,PPIL1,LOC101748755,SORT1
1	77627518	31.70443020	5.65787255	CNP1,GAPDH,IFFO1,NCAPD2
24	154156	31.69583502	5.65611690	FEZ1,PKNOX2
11	18044190	31.69545929	5.65604015	BANP
3	106996523	31.68907321	5.65473575	XKR6
1	185070016	31.68619640	5.65414814	CNTN5
1	186033863	31.68131821	5.65315175	.
3	104404071	31.67814894	5.65250442	NRBP1,PPM1G,RNF19AL
2	8859934	31.67233196	5.65131630	PTPRN2
2	86516996	31.66422882	5.64966125	.
2	112469709	31.66255799	5.64931999	.
14	5340967	31.65369412	5.64750960	TOM1L2
1	136604615	31.64918357	5.64658835	NCK2
3	104827142	31.64910569	5.64657245	ASXL2,KIF3C
24	154157	31.63150229	5.64297718	FEZ1,PKNOX2
10	18337461	31.62988192	5.64264624	IGDCC3
5	5424300	31.62472228	5.64159248	ELP4
3	104418168	31.61979587	5.64058636	NRBP1,PPM1G,RNF19AL,ZNF513,SNX17,EIF2B4
1	57482439	31.60741467	5.63805778	DGKI
6	13442257	31.60134376	5.63681796	ZMIZ1
3	27575145	31.60083062	5.63671316	BRE
2	120863824	31.59548066	5.63562059	.
1	186143864	31.59372559	5.63526217	.
1	77628649	31.58908967	5.63431543	CNP1,GAPDH,IFFO1,NCAPD2
2	87976882	31.58506005	5.63349251	GABBR2
2	103435422	31.58309040	5.63309028	.
6	8788152	31.58261900	5.63299401	RTKN2
3	55033781	31.58089287	5.63264151	PEX7,MAP3K5
1	56439317	31.57908374	5.63227206	TRIM24
2	86880307	31.57425384	5.63128573	LOC771474
3	65055203	31.56077840	5.62853392	.
1	185075178	31.55017311	5.62636827	CNTN5
3	105100495	31.54060262	5.62441397	NUGGC,SCARA5,PBK
33	5538157	31.54032836	5.62435797	ORMDL2,RP11-762I7.5,GLI1,SARNP
27	4560403	31.53232089	5.62272286	ASIC2
3	104320724	31.52530420	5.62129009	GPN1,ZNF512,FNDC4,NUMBL
3	104440997	31.52482979	5.62119323	RNF19AL,ZNF513,SNX17,EIF2B4,TMEM214,AGBL5,OST4
11	2501870	31.52393727	5.62101098	HSDL1,MBTPS1
27	6503612	31.51594946	5.61937994	NFE2L1,CDK5RAP3,PRR15L,PNPO,SP2,SP6,SCRN2
3	105037072	31.51381834	5.61894479	CHRNA2,LOC100857686,EPHX2,LOC770996,PTK2B
17	1517340	31.51069489	5.61830702	ZNF618
3	55035545	31.49688792	5.61548785	PEX7,MAP3K5
3	105014761	31.48172114	5.61239111	CHRNA2,SELENOI,LOC770271,PTK2B
2	87341709	31.47998910	5.61203747	.
2	11095063	31.47457009	5.61093104	.
27	4551437	31.47423763	5.61086316	ASIC2
14	10946506	31.47403129	5.61082104	.
2	11337722	31.46717943	5.60942208	.
24	279751	31.46641491	5.60926599	MSANTD2,CCDC15,HEPACAM,ROBO4,ROBO3
2	3396080	31.46046919	5.60805205	TMIE
9	18240278	31.45955307	5.60786501	.
3	30393346	31.45685535	5.60731423	NFKBIE,SLC35B2,HSP90AB1,SLC29A1
6	23434897	31.44867915	5.60564493	LCOR
24	395096	31.44799230	5.60550470	CDON,CHEK1,STT3A
11	18839280	31.44293867	5.60447294	SPIRE2,TCF25,MC1R,TUBB3,DEF8,DBNDD1,GAS8
3	103951862	31.43614089	5.60308511	ATAD2B,KLHL29
2	120665630	31.43323563	5.60249198	HEY1
10	2166735	31.42689024	5.60119653	BBS4,ADPGK,ARIH1
3	10009989	31.42324910	5.60045317	WDPCP
7	17557127	31.42144374	5.60008460	RAPGEF4
6	23428516	31.42071535	5.59993590	LCOR
3	104460178	31.42070599	5.59993399	EIF2B4,TMEM214,AGBL5,OST4,EMILIN1,PRKACA,KHK,CGREF1,ABHD1,PREB
2	87581486	31.41511789	5.59879317	.
6	13265436	31.40730346	5.59719786	ZMIZ1
11	18835765	31.39183437	5.59403994	SPIRE2,TCF25,MC1R,TUBB3,DEF8,DBNDD1,GAS8
24	412570	31.39136033	5.59394317	EI24,FOXRED1,SRPRA,CDON,CHEK1,STT3A
2	88603349	31.38420999	5.59248350	TMEFF1
2	3395554	31.38378677	5.59239711	TMIE
3	103675123	31.38246857	5.59212801	KLHL29
11	2216619	31.38111974	5.59185266	GNAO1
2	87756288	31.37242675	5.59007812	.
27	4451477	31.37234220	5.59006086	ASIC2
3	103749681	31.36664100	5.58889706	KLHL29
2	87547010	31.35867349	5.58727065	.
13	16087186	31.35402347	5.58632146	.
3	55031723	31.35225010	5.58595946	PEX7
6	13537960	31.34978760	5.58545681	.
6	13264220	31.34970780	5.58544052	ZMIZ1
7	17554237	31.34766139	5.58502279	RAPGEF4
3	55031748	31.34675486	5.58483775	PEX7
2	8602037	31.34559510	5.58460101	NOM1
1	114984061	31.34100964	5.58366502	C1HXORF59
23	4186209	31.33977460	5.58341292	CSF3R,MRPS15,OSCP1,LSM10,STK40,EVA1B,THRAP3
11	10563659	31.33501178	5.58244074	CHST8
20	10744172	31.33294743	5.58201936	SLC35C2,ELMO2,SNRPL,DDX27
14	4550562	31.33195281	5.58181634	TNRC18,FBXL18
2	86905527	31.33161532	5.58174746	LOC771474
33	5312329	31.32878668	5.58117008	LOC768978,LOC107055419,LOC112530874,LOC431300
2	87135411	31.32707091	5.58081987	.
3	12018569	31.32460591	5.58031672	PROKR2
10	17786466	31.32108558	5.57959817	CERS3,ASB7
9	5175481	31.31083992	5.57750691	SEPT2,FARP2
1	185076261	31.31052230	5.57744208	CNTN5
3	103678277	31.30898679	5.57712867	KLHL29
6	13467797	31.30756031	5.57683751	.
1	77710357	31.29580802	5.57443880	LPAR5,ACRBP
11	10565370	31.29335117	5.57393735	CHST8
2	85897490	31.29043701	5.57334256	LPCAT1
14	10963042	31.28647914	5.57253476	.
2	85893130	31.28261216	5.57174551	LPCAT1
3	104320138	31.28201461	5.57162355	GPN1,ZNF512,FNDC4,NUMBL
2	112483370	31.27971281	5.57115376	.
1	56459356	31.27071754	5.56931787	.
2	22810850	31.26191353	5.56752104	CDK6
3	104401207	31.25994276	5.56711882	NRBP1,PPM1G,RNF19AL
9	18239383	31.25873018	5.56687135	.
11	19126204	31.25783401	5.56668845	ZFHX3
20	10740535	31.25382495	5.56587025	SLC35C2,ELMO2,SNRPL,DDX27
14	13354196	31.25239825	5.56557908	SBK1,XPO6
11	10563661	31.23695635	5.56242764	CHST8
2	87631239	31.22823411	5.56064761	.
6	13451180	31.22324110	5.55962866	ZMIZ1
15	3660731	31.21636489	5.55822540	PIWIL1
3	104815813	31.20480089	5.55586553	ASXL2
5	16078397	31.19347492	5.55355429	LOC425462,PHRF1,RASSF7
2	23266770	31.18040779	5.55088780	.
14	10960859	31.15149574	5.54498822	.
2	108187474	31.14460112	5.54358140	.
2	85798730	31.14227401	5.54310657	CLPTM1L,LPCAT1
11	2179842	31.13928920	5.54249754	NUDT21,AMFR
2	85798657	31.13819753	5.54227479	CLPTM1L,LPCAT1
6	23485333	31.13512477	5.54164783	PROM1L,HPS6,PPRC1,LDB1,C6H10orf76
24	412921	31.13129512	5.54086643	EI24,FOXRED1,SRPRA,CDON,CHEK1,STT3A
24	575341	31.12345970	5.53926771	KIRREL3
13	16113410	31.12079319	5.53872364	H2AFY
1	189424572	31.11518976	5.53758036	GRM5
2	23266761	31.11357288	5.53725046	.
2	87490551	31.11170581	5.53686952	.
1	186146904	31.10014491	5.53451076	.
3	45994510	31.09206185	5.53286161	SF3B5,STX11
2	86896532	31.09028167	5.53249842	LOC771474
3	92665289	31.08971349	5.53238249	SNTG2
3	104395680	31.08766468	5.53196449	KRTCAP3,NRBP1,PPM1G
2	87529279	31.08358287	5.53113172	.
2	87792635	31.07422219	5.52922197	ANKS6
14	13376176	31.06920911	5.52819922	XPO6
33	5145677	31.06560532	5.52746400	FAIM2,BCDIN3D,AQP2
2	72548010	31.06023072	5.52636752	.
2	88775117	31.04618252	5.52350158	DNAH5L
3	51286660	31.04570810	5.52340479	ARID1B
1	87285890	31.03092240	5.52038848	.
11	10567845	31.01947391	5.51805302	CHST8
24	629270	31.01794596	5.51774133	KIRREL3
3	103878391	31.01700824	5.51755004	KLHL29
1	52477196	31.01393968	5.51692407	.
11	10563674	31.00368613	5.51483245	CHST8
26	3667292	30.98387053	5.51079038	LRIG2,MAGI3
6	16766548	30.97985289	5.50997086	NTL,CHCHD1,FUT11,SEC24C
1	186304786	30.97613153	5.50921179	MAML2
2	87593950	30.96891493	5.50773977	.
20	10855935	30.96779070	5.50751046	ZNF831,PRELID3B
6	4788327	30.96508513	5.50695860	.
6	15811083	30.96437582	5.50681392	DUPD1,KAT6B
11	1139322	30.96003168	5.50592783	CTCF,RLTPR,ACD
8	13567702	30.94716425	5.50330329	.
11	19490202	30.94583713	5.50303260	ZFHX3
3	105061367	30.94497665	5.50285709	LOC100857686,EPHX2,LOC770996,C3H8ORF80,NUGGC
5	37324068	30.93548899	5.50092196	MIPOL1
3	88139305	30.92908713	5.49961624	LOC421892,KLHL31
3	10528633	30.92851503	5.49949956	SLC1A4
1	186150356	30.92752260	5.49929714	.
3	88082664	30.92220447	5.49821247	LRRC1
2	112499909	30.92167841	5.49810518	.
33	6246757	30.92027087	5.49781810	LOC107051159,FRMD8,LOC112530942,LOC101750014,SCYL1,TRPT1
14	10958224	30.91150075	5.49602941	.
6	13445408	30.90985207	5.49569316	ZMIZ1
17	1495397	30.90374927	5.49444850	ZNF618
6	4409084	30.89002014	5.49164850	NRG3
26	738049	30.88321947	5.49026156	.
24	3003321	30.88294986	5.49020658	GRAMD1B
2	113325487	30.88130725	5.48987159	ASPH
2	2703892	30.87752682	5.48910061	WNT9A
3	55032203	30.87721084	5.48903617	PEX7,MAP3K5
24	412581	30.87569753	5.48872755	EI24,FOXRED1,SRPRA,CDON,CHEK1,STT3A
2	85897997	30.86451972	5.48644801	LPCAT1
2	85895183	30.85823854	5.48516708	LPCAT1
1	187327305	30.85328723	5.48415736	SLC36A4
2	87600417	30.85276653	5.48405118	.
6	20036528	30.85132839	5.48375790	ANKRD22,LIPML4,STAMBPL1
23	5680745	30.85098684	5.48368825	FAM49AL,TRIT1,MYCL,MFSD2A,CAP1
1	56439374	30.84949513	5.48338405	TRIM24
1	77627847	30.84638229	5.48274926	CNP1,GAPDH,IFFO1,NCAPD2
33	5538343	30.84504115	5.48247577	ORMDL2,RP11-762I7.5,GLI1,SARNP
13	16087261	30.84209725	5.48187544	.
5	5417915	30.84125229	5.48170313	ELP4
13	16087147	30.84056256	5.48156248	.
9	9271384	30.83353030	5.48012845	LOC107051846
8	1703609	30.83172593	5.47976050	STXBP3,GPSM2,AKNAD1,CLCC1
2	90311952	30.82624059	5.47864194	.
1	186147149	30.82182888	5.47774232	.
1	54863931	30.81842793	5.47704882	STAB2
3	55034438	30.81604379	5.47656266	PEX7,MAP3K5
24	2837286	30.81438064	5.47622352	ZONADHL
24	816281	30.80358850	5.47402289	.
20	11411070	30.79430583	5.47213010	.
24	561720	30.78710754	5.47066235	KIRREL3
10	20102937	30.78112436	5.46944238	MORF4L1,ADAMTS7
2	86036649	30.77664528	5.46852910	IRX4
11	18836411	30.77474186	5.46814100	SPIRE2,TCF25,MC1R,TUBB3,DEF8,DBNDD1,GAS8
3	13359364	30.76341943	5.46583243	.
3	65008271	30.75813620	5.46475522	.
2	85644228	30.75796545	5.46472041	ZNF830,BAG1,CHMP5,FH,SDHA
6	13372710	30.75682365	5.46448761	ZMIZ1
2	86922745	30.75464271	5.46404294	.
27	6726233	30.75306721	5.46372171	SRCIN1
20	2079018	30.74306490	5.46168239	PLIN3L
11	1496200	30.73041825	5.45910398	GOT2,CALB2,PNP,CMTR2
1	38258279	30.72229800	5.45744845	ZDHHC17
15	1492865	30.72083630	5.45715044	ARVCF
6	26448504	30.71813676	5.45660008	SORCS1
24	711421	30.71703305	5.45637506	KIRREL3
1	38197074	30.71697669	5.45636357	OSBPL8
14	12923034	30.71400593	5.45575791	CREBBP
11	6776431	30.71313107	5.45557955	ZNF423
2	112463347	30.71283137	5.45551845	.
7	17518769	30.71213112	5.45537569	RAPGEF4
1	185118092	30.71139562	5.45522575	CNTN5
14	5649297	30.70959332	5.45485831	B9D1,CACNA1H
23	5195610	30.70836063	5.45460700	PTP4A2
4	14706590	30.70636556	5.45420027	.
3	87773680	30.70405692	5.45372961	.
13	16122278	30.69744645	5.45238196	H2AFY
3	105120512	30.69254570	5.45138287	SCARA5,PBK,ESCO2,CCDC25
11	19078777	30.68473810	5.44979120	WWP2,PSMD7,ZFHX3
3	34387792	30.67494507	5.44779482	SMYD3
14	5208669	30.67275405	5.44734817	PEMT
24	416954	30.66899006	5.44658086	EI24,FOXRED1,SRPRA,CHEK1,STT3A
1	58853049	30.65898222	5.44454075	PKP2
4	31363645	30.65693805	5.44412405	LSM6,LOC101749214
18	2232881	30.65649877	5.44403450	FAM18B1,ARHGAP44,CDRT1
3	104372681	30.65005211	5.44272037	KRTCAP3,NRBP1,IFT172
2	4257198	30.63413359	5.43947550	CRHR2
2	86533446	30.62823998	5.43827416	.
3	92706939	30.62745535	5.43811422	SNTG2
1	97802662	30.62615514	5.43784919	ROBO1
2	88393143	30.62385206	5.43737974	ELP2
3	34387794	30.61803656	5.43619434	SMYD3
2	99187183	30.60825948	5.43420147	PTPRM
3	10472559	30.60710340	5.43396583	SERTAD2
1	52477157	30.60160448	5.43284500	.
2	88724611	30.59153981	5.43079358	TMEFF1,MURC
23	5838383	30.58831873	5.43013706	GRHL3,MYOM3
2	86885656	30.58795014	5.43006193	LOC771474
2	85798725	30.58589487	5.42964303	CLPTM1L,LPCAT1
15	12009928	30.57202780	5.42681669	MED13L
3	105042481	30.56499640	5.42538360	CHRNA2,LOC100857686,EPHX2,LOC770996,PTK2B
5	38286470	30.56016351	5.42439861	DLST,YLPM1,PROX2
2	85895184	30.55450714	5.42324580	LPCAT1
2	23004885	30.55302011	5.42294273	VPS50
24	676959	30.55288827	5.42291586	KIRREL3
11	5380677	30.55165299	5.42266410	.
1	12755983	30.55009094	5.42234575	PTPN12
5	5324111	30.54890050	5.42210313	IMMP1L,ELP4
3	109115117	30.54684997	5.42168522	SUPT3H
3	105135911	30.54557628	5.42142564	SCARA3,PBK,ESCO2,CCDC25
2	87601758	30.54253458	5.42080574	.
5	5368161	30.54235947	5.42077005	ELP4
24	802890	30.53971602	5.42023131	.
2	112482364	30.53547695	5.41936739	.
24	706168	30.53530263	5.41933186	KIRREL3
3	104477614	30.53437941	5.41914371	ATRAID,CAD,AGBL5,OST4,EMILIN1,PRKACA,KHK,CGREF1,ABHD1,PREB,SLC5A6
14	6738047	30.52629310	5.41749575	PKD1
9	19592343	30.52082790	5.41638197	FNDC3B
2	87890355	30.52011214	5.41623611	GALNT12
24	813688	30.51712804	5.41562797	.
24	711423	30.51578939	5.41535516	KIRREL3
13	16087183	30.50497406	5.41315113	.
20	10700445	30.48987682	5.41007456	CDH22
20	10670167	30.48543516	5.40916944	CDH22
6	15516431	30.48490795	5.40906201	.
7	17492758	30.48449379	5.40897761	RAPGEF4
2	10205230	30.48379515	5.40883524	DIP2C
2	86941359	30.47754762	5.40756214	.
4	30772357	30.47742624	5.40753741	ANAPC10
24	384948	30.47551208	5.40714735	CDON
1	96944315	30.46934178	5.40589001	.
11	2179443	30.46492294	5.40498958	NUDT21,AMFR
17	1495398	30.46393342	5.40478795	ZNF618
2	87679301	30.46362028	5.40472414	.
6	13413927	30.46088600	5.40416698	ZMIZ1
1	175286218	30.45827610	5.40363516	STARD13
2	86941316	30.45822128	5.40362399	.
20	10854448	30.45536945	5.40304289	ZNF831,PRELID3B
3	22883520	30.45330996	5.40262323	SYT14
2	3396268	30.45268003	5.40249487	TMIE
10	17498551	30.45184805	5.40232535	MEF2A
6	1919526	30.44803641	5.40154867	.
2	112484145	30.44685906	5.40130877	.
18	2232214	30.44430607	5.40078857	FAM18B1,ARHGAP44,CDRT1
33	5381054	30.44356925	5.40063844	KRT75L1,LOC112529929,KRT8
2	104844239	30.44099220	5.40011333	CDH2
9	19588407	30.43451844	5.39879425	FNDC3B
2	112479917	30.43433893	5.39875767	.
11	18838940	30.43417557	5.39872439	SPIRE2,TCF25,MC1R,TUBB3,DEF8,DBNDD1,GAS8
1	114985454	30.43388665	5.39866552	C1HXORF59
2	112441503	30.42927724	5.39772632	.
11	6221223	30.42517127	5.39688971	NKD1
6	24106698	30.42340010	5.39652883	SLF2,LOC107053690,MFSD13A,ACTR1A
5	5432696	30.42259940	5.39636569	PAX6,ELP4
6	3877330	30.41709621	5.39524440	.
1	56445320	30.41438188	5.39469136	TRIM24
2	87792660	30.41095744	5.39399364	ANKS6
2	112480625	30.41031975	5.39386371	.
2	4136930	30.40741808	5.39327250	CCM2,MYO1G,GIMAP5
2	13130974	30.40704505	5.39319650	PARD3
2	86910237	30.40629995	5.39304469	LOC771474
27	4511623	30.40511074	5.39280239	ASIC2
2	15910163	30.40375785	5.39252675	PTCHD3,YME1L1,LOC101750112
2	72547931	30.40056156	5.39187553	.
24	576713	30.39140702	5.39001036	KIRREL3
11	18841282	30.38940735	5.38960295	TCF25,MC1R,TUBB3,DEF8,DBNDD1,GAS8,URAH
6	6372186	30.38792373	5.38930068	.
11	6737856	30.38263085	5.38822233	ZNF423
10	20102482	30.37760471	5.38719833	MORF4L1,ADAMTS7
11	10950599	30.36916508	5.38547890	GPI,KIAA0355
2	130867274	30.36842834	5.38532881	BOP1
2	112493720	30.36831504	5.38530573	.
1	185097632	30.36784561	5.38521009	CNTN5
8	1703597	30.36486869	5.38460360	STXBP3,GPSM2,AKNAD1,CLCC1
3	104502759	30.36451280	5.38453110	ATRAID,CAD,MPV17,UCN,TRIM54,DNAJC5G,LOC776992,SLC5A6
2	4257201	30.36273452	5.38416881	CRHR2
6	13262592	30.36266965	5.38415560	ZMIZ1
2	86228392	30.36227652	5.38407551	.
1	77635615	30.36184571	5.38398774	CNP1,GAPDH,IFFO1,NOP2,CHD4
24	1387683	30.36077569	5.38376975	BARX2
15	4725937	30.36029730	5.38367229	TMEM132B
6	15516881	30.35732856	5.38306748	.
10	20104322	30.35219207	5.38202105	MORF4L1,ADAMTS7
14	6736811	30.34978257	5.38153018	PKD1
3	104797238	30.34593253	5.38074584	ASXL2
1	167751452	30.34534418	5.38062598	AKAP11
2	86587468	30.33943023	5.37942120	IRX2
8	13227671	30.32979958	5.37745928	DPYD
20	515403	30.32937125	5.37737202	C20H20ORF24,GGT7,NCOA6
2	38599435	30.32551048	5.37658553	.
14	5029111	30.32496331	5.37647407	TNFRSF13B,USP51
3	107123845	30.31823949	5.37510436	OvoDA1,OVODB1,OvoDA1-2,OvoDA3,MTMR9
13	16087114	30.31628197	5.37470559	.
1	77627606	30.30884974	5.37319160	CNP1,GAPDH,IFFO1,NCAPD2
27	5819186	30.30456579	5.37231894	NXPH3,NGFR
2	112468567	30.30181345	5.37175828	.
1	176374327	30.30102008	5.37159667	HSPH1
3	104828578	30.29794973	5.37097123	ASXL2,KIF3C
6	13467136	30.29097380	5.36955024	.
1	185229022	30.29073979	5.36950257	CNTN5
3	91528749	30.29055254	5.36946443	ERICH1
5	7284477	30.29019617	5.36939184	CSTF3,TCP11L1
3	104427386	30.28718174	5.36877781	PPM1G,RNF19AL,ZNF513,SNX17,EIF2B4,TMEM214
1	58800426	30.28283380	5.36789215	.
27	4562704	30.28172396	5.36766609	ASIC2
20	11418063	30.27986857	5.36728815	.
5	37319784	30.27934630	5.36718177	MIPOL1
11	5646661	30.27617328	5.36653545	.
14	4828752	30.27504455	5.36630554	KCNJ12
27	4440408	30.27321851	5.36593359	ASIC2
2	85798772	30.27100140	5.36548199	CLPTM1L,LPCAT1
2	145627450	30.26512209	5.36428444	TRAPPC9,CHRAC1
1	47478381	30.26328848	5.36391096	ANO4
14	5341718	30.26029982	5.36330221	TOM1L2
11	2182205	30.25827224	5.36288922	NUDT21,AMFR
2	87628869	30.25646419	5.36252096	.
9	13278942	30.25594802	5.36241582	ATP13A5,ATP13A4
24	802273	30.25441318	5.36210320	.
17	1516319	30.25336471	5.36188964	ZNF618
2	86056001	30.24901782	5.36100426	IRX4
6	13463332	30.24242123	5.35966068	.
24	567242	30.23047162	5.35722684	KIRREL3
1	57481642	30.22919968	5.35696778	DGKI
3	104418090	30.22729215	5.35657927	NRBP1,PPM1G,RNF19AL,ZNF513,SNX17,EIF2B4
15	3427015	30.22521038	5.35615528	STX2,ADGRD1
1	59616940	30.22297712	5.35570043	CAPRIN2,IPO8
6	1919512	30.22199871	5.35550116	.
28	1397245	30.21939355	5.35497057	S1PR4,NCLN,SUB1L1,CELF5
2	112479742	30.21823957	5.35473554	.
3	65055260	30.21540208	5.35415764	.
6	24105547	30.21210623	5.35348638	SLF2,LOC107053690,MFSD13A,ACTR1A
1	77628066	30.21083457	5.35322739	CNP1,GAPDH,IFFO1,NCAPD2
3	105100077	30.20651370	5.35234739	NUGGC,SCARA5,PBK
5	38286823	30.20552654	5.35214634	DLST,YLPM1,PROX2
3	104881472	30.20503763	5.35204677	RAB10
2	86922134	30.20317914	5.35166827	.
1	54863947	30.19745213	5.35050190	STAB2
9	9265284	30.19458695	5.34991839	LOC107051846
2	112394105	30.19011767	5.34900819	.
20	6068862	30.18496030	5.34795787	SULF2
2	147500341	30.18333505	5.34762688	.
24	1067949	30.18265906	5.34748921	FLI1
2	85534682	30.18020245	5.34698892	PCBP2
2	104844209	30.18000439	5.34694858	CDH2
1	136601578	30.17993160	5.34693376	NCK2
1	169935486	30.17921756	5.34678834	.
4	10179503	30.17799877	5.34654014	.
14	5341347	30.17303971	5.34553022	TOM1L2
23	1484927	30.17067049	5.34504774	.
24	974055	30.16893572	5.34469446	ETS1
2	112479709	30.16877196	5.34466111	.
6	6371911	30.16794686	5.34449308	.
2	4084162	30.16562218	5.34401967	NACAD,CCM2,KLHL18,CATH3,CAMP,CATHB1,CATH1,TBRG4
3	55036264	30.16199879	5.34328178	PEX7,MAP3K5
3	92670786	30.15836169	5.34254111	SNTG2
6	13463333	30.15684699	5.34223266	.
27	5228495	30.15494336	5.34184500	STRADA,CCDC47,DDX42,PTHRL
5	37319787	30.15371282	5.34159441	MIPOL1
11	6218135	30.15251308	5.34135010	NKD1
13	12207623	30.14924125	5.34068382	TIMD4,SGCD
6	10564055	30.14814685	5.34046096	PRKG1
5	38286735	30.14257421	5.33932617	DLST,YLPM1,PROX2
2	87977666	30.13605604	5.33799884	GABBR2
1	77628385	30.13011883	5.33678984	CNP1,GAPDH,IFFO1,NCAPD2
2	87679404	30.12821878	5.33640293	.
6	13453721	30.11841540	5.33440669	ZMIZ1
1	163172029	30.11333489	5.33337217	.
3	104448347	30.11104405	5.33290571	ZNF513,SNX17,EIF2B4,TMEM214,AGBL5,OST4,EMILIN1,PRKACA
2	46321479	30.10782806	5.33225086	ELMO1
27	4484893	30.10014425	5.33068629	ASIC2
21	5839722	30.09921823	5.33049773	GUCA2A,DISP3
3	105023296	30.09610303	5.32986343	CHRNA2,LOC100857686,EPHX2,PTK2B
10	20102483	30.09261284	5.32915277	MORF4L1,ADAMTS7
27	4721588	30.09013957	5.32864918	EFCAB3,RPRML-2,ITGB3
2	85761816	30.08993091	5.32860669	CLPTM1L,TERT
1	87284670	30.08763671	5.32813956	.
5	38286730	30.08723225	5.32805721	DLST,YLPM1,PROX2
2	2833589	30.08695759	5.32800129	.
5	5372370	30.08629226	5.32786581	ELP4
23	5681535	30.08610202	5.32782708	FAM49AL,TRIT1,MYCL,MFSD2A,CAP1
20	10766649	30.08476045	5.32755392	ELMO2,SNRPL,DDX27
6	4398591	30.08292051	5.32717929	NRG3
20	10856028	30.08184817	5.32696095	ZNF831,PRELID3B
1	136605013	30.07997038	5.32657861	NCK2
27	6529705	30.07470367	5.32550627	SP2,SP6,SCRN2,LRRC46,MRPL10,OSBPL7,TBX21
17	1519237	30.07449449	5.32546368	ZNF618
2	112444989	30.07309362	5.32517845	.
11	15126891	30.07167879	5.32489038	DYNLRB2
21	6328911	30.06532867	5.32359747	WNT4,CDC42
33	5305093	30.06361084	5.32324771	KRT75L4,LOC768978,LOC107055419,LOC112530874
6	4409997	30.06087910	5.32269153	NRG3
3	54670397	30.06035209	5.32258423	TNFAIP3
3	27569961	30.05760100	5.32202410	BRE
1	183737320	30.05510750	5.32151643	MMP13
2	87678735	30.05360441	5.32121040	.
8	2592260	30.04609524	5.31968156	NEK7
1	184594122	30.04500742	5.31946008	ARHGAP42
23	5727776	30.04264973	5.31898007	CAP1,PPT1,RPL11,TCEB3,PITHD1,LYPLA2,GALE,HMGCL,FUCA1
2	85798685	30.04075109	5.31859352	CLPTM1L,LPCAT1
27	4480421	30.03959940	5.31835905	ASIC2
2	85794464	30.03508295	5.31743954	CLPTM1L
2	85647713	30.02856880	5.31611333	BAG1,CHMP5,FH,SDHA
7	17506723	30.02396100	5.31517524	RAPGEF4
2	72507718	30.01881020	5.31412662	.
2	44454045	30.01844096	5.31405145	CRTAP,SUSD5
2	3259526	30.01738102	5.31383566	SNAP47
8	2512533	30.00717752	5.31175842	PTPRC,ATP6V1G3
1	184860675	30.00683332	5.31168835	CNTN5
5	59584444	29.99268995	5.30880911	.
1	66241491	29.99215628	5.30870047	.
1	57481905	29.99085605	5.30843578	DGKI
2	12878846	29.99057821	5.30837922	GJD4,CCNY
11	18835791	29.98951645	5.30816307	SPIRE2,TCF25,MC1R,TUBB3,DEF8,DBNDD1,GAS8
22	2461994	29.98870822	5.30799854	ZNF703
6	15436154	29.98854748	5.30796582	ZNF503,LOC112532693
2	45382496	29.98477328	5.30719751	ARPP21
9	20913249	29.98033866	5.30629476	.
14	5029034	29.97966839	5.30615831	TNFRSF13B,USP51
3	105096400	29.97512564	5.30523357	C3H8ORF80,NUGGC,SCARA5,PBK
2	72551101	29.97043051	5.30427781	.
1	29853285	29.96650694	5.30347912	PRICKLE1
3	91527384	29.96505901	5.30318437	ERICH1
10	17495734	29.96066733	5.30229041	MEF2A
1	32725331	29.95823791	5.30179588	LOC107052719,LOC107052718
10	18336338	29.95669054	5.30148090	IGDCC3
13	16113144	29.95026500	5.30017294	H2AFY
1	96944330	29.94357056	5.29881027	.
1	178040425	29.94095196	5.29827725	RNF6,CDK8,ATP8A2
3	88082739	29.93629113	5.29732854	LRRC1
6	13442438	29.93501592	5.29706897	ZMIZ1
2	87601757	29.93325570	5.29671068	.
2	13135052	29.93266169	5.29658978	PARD3
11	18836534	29.92739204	5.29551716	SPIRE2,TCF25,MC1R,TUBB3,DEF8,DBNDD1,GAS8
6	6372653	29.92126230	5.29426949	.
14	5021888	29.92115244	5.29424713	USP51
3	54673222	29.91694315	5.29339037	TNFAIP3
2	4194306	29.91658485	5.29331744	.
1	114324139	29.91551914	5.29310053	SRPX
23	4844931	29.91023143	5.29202427	CSMD2
6	15516481	29.91014925	5.29200755	.
27	4687091	29.90364339	5.29068337	CRHR1,LOC425470
3	54806393	29.90233207	5.29041647	OLIG3
1	185082049	29.89421385	5.28876415	CNTN5
6	13264583	29.89253916	5.28842330	ZMIZ1
2	112462057	29.89117773	5.28814621	.
2	13135070	29.88819064	5.28753825	PARD3
6	13444579	29.88329216	5.28654128	ZMIZ1
3	98842494	29.87482421	5.28481785	NBAS
5	39625227	29.86583094	5.28298753	ADCK1
14	5333844	29.86545670	5.28291137	SREBF1,TOM1L2
20	10869778	29.86159323	5.28212509	ZNF831,PRELID3B,ATP5E,TUBB1
1	175613581	29.85547886	5.28088072	KL
6	13531548	29.85472490	5.28072728	.
2	61532072	29.85217677	5.28020870	GMPR
2	90914340	29.84973270	5.27971130	ZNF516
2	72548062	29.84768378	5.27929432	.
24	802764	29.84725924	5.27920793	.
3	34387724	29.84241352	5.27822178	SMYD3
5	37339295	29.84208058	5.27815402	MIPOL1
4	31363685	29.83639825	5.27699763	LSM6,LOC101749214
20	11412516	29.83596187	5.27690882	.
7	17503677	29.83512746	5.27673901	RAPGEF4
9	2798191	29.82456483	5.27458949	YEATS2
2	112493002	29.82238935	5.27414678	.
11	18845597	29.82042497	5.27374703	TCF25,MC1R,TUBB3,DEF8,DBNDD1,GAS8,URAH,CDH3
6	13450135	29.80865400	5.27135168	ZMIZ1
6	15516529	29.80698658	5.27101237	.
3	34387790	29.80638659	5.27089027	SMYD3
7	17504361	29.80439015	5.27048401	RAPGEF4
8	5525755	29.80419851	5.27044501	LMX1A,RXRG
2	87683238	29.80348225	5.27029926	.
14	13370017	29.79717971	5.26901676	SBK1,XPO6
2	128345362	29.79588169	5.26875262	SPAG1,RNF19A
11	13484763	29.79465320	5.26850264	.
1	175613520	29.79403836	5.26837753	KL
1	186290307	29.79126488	5.26781316	MAML2
11	18543206	29.79065269	5.26768859	CBFA2T3,ACSF3
9	2529682	29.79022685	5.26760194	ARHGEF4
1	66239501	29.78469186	5.26647565	.
13	11934833	29.78434125	5.26640431	CLINT1
2	86921584	29.78046817	5.26561620	.
2	85798674	29.77890341	5.26529780	CLPTM1L,LPCAT1
1	184600015	29.77886148	5.26528927	ARHGAP42
11	1110246	29.76632583	5.26273854	FAM65A,LOC107052159,CTCF
14	5332502	29.76518680	5.26250677	SREBF1,TOM1L2
14	4978781	29.76381718	5.26222809	USP51
3	92665845	29.76005290	5.26146216	SNTG2
5	39615635	29.75876728	5.26120057	ADCK1
3	98806198	29.75524329	5.26048354	NBAS
5	16077966	29.75476653	5.26038653	LOC425462,PHRF1,RASSF7
1	184603490	29.75220488	5.25986531	ARHGAP42
1	52356802	29.75170379	5.25976335	.
2	85806307	29.75117941	5.25965666	CLPTM1L,LPCAT1
2	112487589	29.74943311	5.25930134	.
2	22856394	29.74907839	5.25922917	.
2	87688602	29.74787043	5.25898338	.
8	1703592	29.74450512	5.25829866	STXBP3,GPSM2,AKNAD1,CLCC1
6	15516505	29.73739885	5.25685278	.
3	103707444	29.73713895	5.25679990	KLHL29
27	4626499	29.73348140	5.25605573	.
20	10732211	29.73337247	5.25603356	SLC35C2,ELMO2,SNRPL
15	12009429	29.73284780	5.25592681	MED13L
1	58788562	29.73033123	5.25541479	.
5	8620308	29.72784718	5.25490939	GALNT18
6	13442349	29.72538520	5.25440847	ZMIZ1
3	105099643	29.72535493	5.25440232	NUGGC,SCARA5,PBK
14	4983810	29.72104799	5.25352604	USP51
3	105105995	29.71642843	5.25258616	NUGGC,SCARA5,PBK,ESCO2
24	483247	29.71507917	5.25231165	DCPS,ST3GAL4,LOC112530272,KIRREL3
1	184594860	29.70853729	5.25098069	ARHGAP42
7	17537867	29.70795424	5.25086207	RAPGEF4
24	881116	29.70620083	5.25050534	.
10	20106818	29.70237260	5.24972649	MORF4L1,ADAMTS7
7	18747893	29.69970185	5.24918313	LRP2
2	89635680	29.69292437	5.24780428	.
5	38286733	29.69096960	5.24740660	DLST,YLPM1,PROX2
2	121056817	29.68979776	5.24716820	ZNF704
3	30395961	29.68544760	5.24628319	NFKBIE,SLC35B2,HSP90AB1,SLC29A1
2	145627449	29.68468815	5.24612869	TRAPPC9,CHRAC1
2	87687802	29.68281080	5.24574676	.
2	47112647	29.68154522	5.24548929	.
1	54921402	29.67849326	5.24486841	.
11	18838471	29.67772769	5.24471266	SPIRE2,TCF25,MC1R,TUBB3,DEF8,DBNDD1,GAS8
2	4113142	29.67377491	5.24390852	NACAD,CCM2,MYO1G
23	1489851	29.67004843	5.24315042	CITED4
2	72539796	29.66676743	5.24248296	.
23	5803610	29.66493955	5.24211111	GRHL3,MYOM3
14	13372358	29.66474893	5.24207233	XPO6
2	11104261	29.66220600	5.24155502	.
3	41964054	29.66065856	5.24124022	DACT2,SULT
26	1264905	29.66058496	5.24122525	GNAI3,BAP1-2,GNAT2,AMPD2,GSTM2,GST2L,LOC107050775
2	22967655	29.65830331	5.24076110	HEPACAM2,VPS50
3	105100527	29.65583000	5.24025795	NUGGC,SCARA5,PBK
1	87285387	29.65397391	5.23988037	.
3	54667818	29.65229500	5.23953884	TNFAIP3
1	184608076	29.64951688	5.23897370	ARHGAP42
14	5670922	29.64715196	5.23849261	CACNA1H
6	13442381	29.64686424	5.23843408	ZMIZ1
2	112487237	29.64460107	5.23797370	.
10	20105044	29.63870534	5.23677438	MORF4L1,ADAMTS7
15	4728661	29.63366326	5.23574872	AACS,TMEM132B
2	85793119	29.63362889	5.23574173	CLPTM1L
11	5645560	29.62505606	5.23399788	.
2	11112478	29.61567665	5.23208999	.
2	45152008	29.61457459	5.23186582	.
1	77623370	29.61317429	5.23158098	CNP1,GAPDH,IFFO1,NCAPD2
7	17479121	29.60625195	5.23017292	RAPGEF4
1	186034403	29.60176116	5.22925947	.
3	43837816	29.59741679	5.22837581	.
2	49821543	29.59611761	5.22811156	YAE1D1,RALA
2	72545231	29.59310748	5.22749929	.
14	5333872	29.59262925	5.22740202	SREBF1,TOM1L2
1	46476286	29.59213226	5.22730093	.
8	2245866	29.58801819	5.22646413	.
1	114994652	29.58799396	5.22645920	C1HXORF59
2	11112512	29.58175134	5.22518947	.
10	17498507	29.57950923	5.22473344	MEF2A
7	21352496	29.57729793	5.22428367	SLC4A10,TBR1
2	108201437	29.57517080	5.22385103	.
11	5850747	29.57401773	5.22361650	.
24	696492	29.57364442	5.22354057	KIRREL3
8	22653920	29.57097133	5.22299689	TRABD2B
27	6462114	29.56832410	5.22245847	SNX11,CBX1,NFE2L1,SKAP1
5	22087278	29.56802354	5.22239734	ALX4
24	286563	29.56626377	5.22203942	MSANTD2,CCDC15,HEPACAM,ROBO4,ROBO3
3	105107806	29.56430337	5.22164069	NUGGC,SCARA5,PBK,ESCO2
33	5383378	29.56378402	5.22153506	KRT18,KRT75L1,LOC112529929,KRT8
4	46656747	29.55221992	5.21918309	.
4	30929778	29.54853638	5.21843393	ANAPC10,HHIP
3	105098230	29.54304060	5.21731620	C3H8ORF80,NUGGC,SCARA5,PBK
27	4727218	29.54237155	5.21718013	EFCAB3,RPRML-2,ITGB3
5	25774229	29.54039274	5.21677768	PLA2G4EL1,PLA2G4F
2	23266776	29.53924910	5.21654509	.
2	87492175	29.53864548	5.21642232	.
1	32725396	29.53845547	5.21638368	LOC107052719,LOC107052718
1	186033654	29.53792882	5.21627657	.
2	88745471	29.53704838	5.21609751	TMEFF1,MURC,DNAH5L
2	112442065	29.53398654	5.21547481	.
14	4832060	29.53137834	5.21494437	KCNJ12
15	1487798	29.52581360	5.21381265	ARVCF
2	87792631	29.51780960	5.21218488	ANKS6
2	87547097	29.51616857	5.21185115	.
11	7100375	29.51134726	5.21087066	.
1	114981543	29.51058890	5.21071644	C1HXORF59
2	88895905	29.50421818	5.20942086	EXOC3,DNAH5L
2	46320489	29.50353994	5.20928294	ELMO1
10	20104731	29.50332292	5.20923880	MORF4L1,ADAMTS7
2	4206373	29.50170739	5.20891026	.
2	4194283	29.50141717	5.20885125	.
3	39829907	29.49818981	5.20819493	EGLN1,SPRTN,EXOC8
11	1006333	29.49510105	5.20756680	EXOC3L1,E2F4,ELMO3,TMEM208,KIAA0895L
3	5091622	29.49255788	5.20704963	MACROD2
6	8802979	29.48734389	5.20598934	RTKN2
24	484865	29.48635128	5.20578749	DCPS,ST3GAL4,LOC112530272,KIRREL3
4	65025119	29.48035718	5.20456857	NMU
6	15516692	29.47875048	5.20424184	.
8	2246057	29.47073572	5.20261205	.
9	9778245	29.47063915	5.20259241	SPHKAP
1	59618335	29.46463078	5.20137064	CAPRIN2,IPO8
5	25774261	29.46171634	5.20077800	PLA2G4EL1,PLA2G4F
24	630972	29.46134043	5.20070156	KIRREL3
2	86528312	29.46116241	5.20066536	.
18	2234343	29.46022244	5.20047423	FAM18B1,ARHGAP44,CDRT1
3	104339646	29.45828062	5.20007937	ZNF512,FNDC4,NUMBL,IFT172
14	5299434	29.45593490	5.19960239	LOC101750260,SREBF1,RAI1
2	87678804	29.45078795	5.19855581	.
2	88874914	29.44918905	5.19823069	DNAH5L
14	5033484	29.44233156	5.19683632	TNFRSF13B,USP51
7	16725033	29.44174259	5.19671656	CHN1
18	2234390	29.44049598	5.19646308	FAM18B1,ARHGAP44,CDRT1
5	37328130	29.43803533	5.19596275	MIPOL1
11	10562490	29.43650962	5.19565252	CHST8
2	61766151	29.43155679	5.19464546	ATXN1
2	35709515	29.42888213	5.19410162	.
33	5303211	29.42111596	5.19252255	KRT75L4,LOC768978,LOC107055419,LOC112530874
2	124982414	29.42075326	5.19244880	RUNX1T1
1	122939655	29.41563130	5.19140738	.
23	5724706	29.41458286	5.19119421	CAP1,PPT1,RPL11,TCEB3,PITHD1,LYPLA2,GALE,HMGCL
4	48462447	29.41396694	5.19106898	.
10	17788058	29.41083224	5.19043163	CERS3,ASB7
14	11856076	29.40726415	5.18970616	LOC112533448,RBFOX1
27	4721405	29.40321453	5.18888280	EFCAB3,RPRML-2,ITGB3
6	15517432	29.40311782	5.18886314	.
3	54698660	29.39811596	5.18784618	TNFAIP3
2	86923967	29.39305849	5.18681792	.
6	4412559	29.39267226	5.18673940	NRG3
2	88907539	29.39126520	5.18645332	EXOC3,PDCD6,DNAH5L
2	87711780	29.38530329	5.18524120	.
3	41109746	29.38430896	5.18503904	.
3	88081678	29.38085476	5.18433678	LRRC1
1	189424022	29.37611517	5.18337318	GRM5
27	4561920	29.37350843	5.18284322	ASIC2
3	8523135	29.37076225	5.18228491	CAPN13,LCLAT1
3	109759018	29.36722476	5.18156573	RCAN2
20	2057900	29.36646793	5.18141187	PLIN3L
11	2186659	29.36523842	5.18116190	AMFR,GNAO1
18	2235304	29.36333652	5.18077525	FAM18B1,ARHGAP44,CDRT1
1	176744155	29.36082350	5.18026435	UBL3
2	112481975	29.35898125	5.17988983	.
2	11084941	29.35743721	5.17957593	.
20	2869723	29.35515297	5.17911155	PTPRT
3	104412313	29.35079398	5.17822538	NRBP1,PPM1G,RNF19AL,ZNF513,SNX17
3	107788480	29.35020209	5.17810506	PKHD1
2	126323227	29.34774967	5.17760649	TP53INP1,NDUFAF6
25	1531915	29.34743638	5.17754280	TTC24,APOA1BP,GPATCH4,LOC112530295,UBQLN4,LAMTOR2
1	78274200	29.33997237	5.17602544	FAM131B,CLCN1
6	24110510	29.33932819	5.17589448	LOC107053690,MFSD13A,ACTR1A
23	5645676	29.33675371	5.17537112	FAM49AL,TRIT1,PABPC4,HEYL,NT5C1A,HPCAL4
1	186153410	29.33637927	5.17529500	.
3	104797282	29.33593043	5.17520375	ASXL2
1	119793440	29.33422233	5.17485652	ACOT9,PRDX4
1	33996894	29.33371811	5.17475402	WIF1
3	109153303	29.32938582	5.17387332	SUPT3H
1	31145452	29.32548830	5.17308102	.
2	9791486	29.32515280	5.17301282	.
2	49234146	29.32438025	5.17285577	AMPH
1	77705977	29.32275611	5.17252561	LPAR5,ACRBP
2	85714175	29.32214604	5.17240160	SLC6A19,SLC6A18
4	88952965	29.32030637	5.17202763	SLC4A11
23	5835744	29.31957927	5.17187982	GRHL3,MYOM3
3	34392626	29.31778146	5.17151436	SMYD3
20	10870299	29.31373630	5.17069206	ZNF831,PRELID3B,ATP5E,TUBB1
2	112484111	29.31358988	5.17066230	.
18	2231762	29.31227239	5.17039448	FAM18B1,ARHGAP44,CDRT1
4	48449462	29.31215510	5.17037064	.
3	92665358	29.30950220	5.16983137	SNTG2
2	61813462	29.30946769	5.16982436	ATXN1
2	87636853	29.30671955	5.16926572	.
2	11106007	29.30184175	5.16827420	.
8	2246056	29.29976318	5.16785168	.
2	72551808	29.29565592	5.16701679	.
33	5307772	29.29479313	5.16684141	LOC768978,LOC107055419,LOC112530874,LOC431300
1	184608577	29.29415987	5.16671269	ARHGAP42
15	3426390	29.29119425	5.16610987	STX2,ADGRD1
2	86927267	29.28989289	5.16584535	.
24	624210	29.28889417	5.16564234	KIRREL3
2	85798659	29.28838399	5.16553864	CLPTM1L,LPCAT1
24	4204592	29.28829722	5.16552100	MFRP,THY1,USP2
2	9746578	29.28725467	5.16530908	VIPR2
11	10567926	29.28246850	5.16433622	CHST8
21	3451853	29.27904322	5.16363999	PIK3CD,LOC112530140,TMEM201
14	5649307	29.27780914	5.16338915	B9D1,CACNA1H
11	5780796	29.27691803	5.16320802	.
1	57482723	29.27416765	5.16264897	DGKI
3	8523173	29.26702202	5.16119656	CAPN13,LCLAT1
4	30334702	29.26579752	5.16094767	LOC112532436,INPP4B
15	3426486	29.26365107	5.16051139	STX2,ADGRD1
10	17498450	29.26307980	5.16039528	MEF2A
1	116952679	29.25809987	5.15938308	DMD
1	56472488	29.25805539	5.15937404	.
6	24106780	29.25644152	5.15904602	SLF2,LOC107053690,MFSD13A,ACTR1A
1	5875619	29.25427830	5.15860634	.
3	54724506	29.25175534	5.15809355	.
2	72556885	29.25142669	5.15802675	.
2	84761155	29.24561093	5.15684470	PTPN3,MOCOS
11	2519747	29.24497887	5.15671623	SLC38A8,NECAB2,MBTPS1
2	88886368	29.23997857	5.15569994	EXOC3,DNAH5L
10	17797907	29.23935674	5.15557356	CERS3,ASB7
2	85723688	29.23584349	5.15485951	SLC6A19,SLC6A18,TERT
23	5651359	29.23476952	5.15464123	FAM49AL,TRIT1,HEYL,NT5C1A,HPCAL4
1	56197992	29.23455211	5.15459704	KIAA1549
2	86561166	29.22721731	5.15310631	.
3	108751929	29.22544473	5.15274605	LOC428667,RHAG
3	34385073	29.22385798	5.15242356	SMYD3
1	33044892	29.22343152	5.15233689	USP15
5	59583003	29.22283883	5.15221643	.
2	87792572	29.22198681	5.15204327	ANKS6
13	16119965	29.22045450	5.15173185	H2AFY
20	10732745	29.21731452	5.15109369	SLC35C2,ELMO2,SNRPL
2	87741563	29.21615590	5.15085822	.
1	186218891	29.21159253	5.14993079	CCDC82
2	35710637	29.21116737	5.14984438	.
23	2470462	29.21001342	5.14960986	MAN1C1
11	2185067	29.20821940	5.14924526	AMFR,GNAO1
3	104361703	29.20679757	5.14895630	KRTCAP3,NRBP1,IFT172
3	104877685	29.20541707	5.14867574	KIF3C,RAB10
23	5892433	29.20465304	5.14852047	GRHL3,NIPAL3,RCAN3
1	77642935	29.20422892	5.14843427	GAPDH,IFFO1,NOP2,CHD4
26	4225563	29.20009843	5.14759484	ANKS1A
28	1363361	29.19894617	5.14736067	AES,GNA11,LOC100858579,CTSG,S1PR4,NCLN
6	13370703	29.19706152	5.14697766	ZMIZ1
2	32637921	29.19169580	5.14588721	HOXA3,HOXA5,HOXA6,HOXA7,HOXA9,HOXA10
1	77628725	29.18830242	5.14519760	CNP1,GAPDH,IFFO1,NCAPD2
7	17505856	29.18647672	5.14482657	RAPGEF4
4	85425493	29.17983818	5.14347749	POLR1A
6	6372302	29.17933975	5.14337620	.
3	22869693	29.17851550	5.14320870	SYT14
2	87472434	29.17735742	5.14297336	.
24	231441	29.17684263	5.14286874	PKNOX2,TMEM218,SLC37A2
6	23427912	29.17270172	5.14202724	LCOR
2	85797890	29.17025514	5.14153006	CLPTM1L,LPCAT1
27	5329563	29.16335380	5.14012762	KANSL1
11	2179882	29.16029865	5.13950678	NUDT21,AMFR
3	54699191	29.15148529	5.13771584	TNFAIP3
15	3422389	29.14686435	5.13677684	STX2,ADGRD1
1	184602605	29.14626426	5.13665490	ARHGAP42
1	186150447	29.14351661	5.13609657	.
3	34393628	29.14335905	5.13606455	SMYD3
11	18543041	29.14162081	5.13571134	CBFA2T3,ACSF3
14	10968702	29.14143185	5.13567294	.
2	85600779	29.14014187	5.13541082	ZNF830,PCBP2
3	54695734	29.13388426	5.13413927	TNFAIP3
10	20100094	29.13356168	5.13407373	MORF4L1,ADAMTS7
8	14667786	29.13295807	5.13395107	KIAA1107,EPHX4
11	14612884	29.13263999	5.13388644	MAF
4	25407569	29.13181216	5.13371823	CLCN3,NEK1
5	39622232	29.13008934	5.13336816	ADCK1
2	136875180	29.13001987	5.13335404	COL14A1
7	17519081	29.12887135	5.13312067	RAPGEF4
14	11853582	29.12698089	5.13273653	LOC112533448,RBFOX1
6	24113061	29.12600749	5.13253874	LOC107053690,MFSD13A,ACTR1A
3	105138361	29.12219799	5.13176468	SCARA3,PBK,ESCO2,CCDC25
3	12515178	29.12153787	5.13163055	CDC42BPA
9	18337545	29.11564382	5.13043293	.
11	18840919	29.11334598	5.12996603	TCF25,MC1R,TUBB3,DEF8,DBNDD1,GAS8
1	56453458	29.11300238	5.12989622	TRIM24
3	10520820	29.11224821	5.12974298	SLC1A4,SERTAD2
2	72511631	29.10798681	5.12887712	.
23	5711509	29.10432819	5.12813374	MFSD2A,CAP1,PPT1,RPL11,TCEB3
2	85897980	29.10294337	5.12785236	LPCAT1
11	2186771	29.09732039	5.12670987	AMFR,GNAO1
1	186153406	29.09579588	5.12640012	.
6	3879039	29.08648015	5.12450736	.
4	24957212	29.08533086	5.12427385	ANXA10,LOC422426,DDX60
2	112462556	29.08438051	5.12408076	.
9	13279124	29.08080353	5.12335401	ATP13A5,ATP13A4
7	17543010	29.08059452	5.12331154	RAPGEF4
24	348915	29.07526716	5.12222917	NRGN,SPA17,PANX3,RPUSD4,HYLS1,PUS3,LOC101748751,CDON
10	17479897	29.07328562	5.12182658	MEF2A
2	21028327	29.06585785	5.12031748	STEAP4
2	112444902	29.06452821	5.12004734	.
2	88887058	29.06039328	5.11920727	EXOC3,DNAH5L
5	46122929	29.05702038	5.11852202	CLMN
11	2186388	29.04963090	5.11702075	AMFR,GNAO1
3	34387578	29.04940940	5.11697575	SMYD3
3	55053596	29.04924252	5.11694185	PEX7,MAP3K5
3	41629304	29.04716803	5.11652040	.
2	85897705	29.04544607	5.11617057	LPCAT1
11	6773853	29.04347768	5.11577067	ZNF423
1	186216261	29.03907379	5.11487600	CCDC82
6	13535879	29.03705105	5.11446507	.
3	92671077	29.03656724	5.11436678	SNTG2
2	87778556	29.03613009	5.11427797	.
3	87773717	29.03584735	5.11422053	.
2	61964163	29.03451089	5.11394902	RBM24,CAP2,ATXN1
2	88731285	29.03075787	5.11318659	TMEFF1,MURC
2	12580419	29.02813894	5.11265455	.
18	4696416	29.02671585	5.11236545	UNK,H3F3B,LOC417372
24	282471	29.02597107	5.11221415	MSANTD2,CCDC15,HEPACAM,ROBO4,ROBO3
8	27949190	29.02532495	5.11208289	ATG4C,DOCK7
5	50312847	29.02530141	5.11207810	EXOC3L4,TNFAIP2
6	13262516	29.02510174	5.11203754	ZMIZ1
21	1178082	29.01898176	5.11079428	PRDM16
23	5831540	29.01796452	5.11058763	GRHL3,MYOM3
2	112481860	29.01747256	5.11048769	.
3	34387300	29.01340147	5.10966067	SMYD3
2	86942238	29.00902766	5.10877217	.
2	88743668	29.00833211	5.10863087	TMEFF1,MURC,DNAH5L
24	207922	29.00761347	5.10848489	PKNOX2
13	17832789	29.00435797	5.10782356	AFF4,ZCCHC10,HSPA4
23	5812532	29.00299604	5.10754690	GRHL3,MYOM3
3	104047349	29.00249927	5.10744599	ATAD2B,UBXN2A,MFSD2B
11	18898825	28.99700942	5.10633079	HAS3,CHTF8,UTP4,CDH1,TMCO7
15	1488560	28.99370354	5.10565925	ARVCF
5	40316800	28.99097498	5.10510499	NRXN3
14	12344856	28.98846044	5.10459420	GTF3C1,KIAA0556
11	19455304	28.98744546	5.10438802	ZFHX3
17	6172214	28.98660259	5.10421681	ASS1,GPR107,NCS1
20	1074765	28.98336561	5.10355928	CPNE1,RBM12,RBM39,ROMO1,NFS1
20	10696755	28.97485177	5.10182988	CDH22
2	85798548	28.97305292	5.10146448	CLPTM1L,LPCAT1
3	10472512	28.96911410	5.10066441	SERTAD2
33	5386539	28.96641988	5.10011715	KRT18,KRT75L1,LOC112529929,KRT8
24	304035	28.96603408	5.10003879	MSANTD2,ESAM,ROBO3
23	5692485	28.95892520	5.09859483	TRIT1,MYCL,MFSD2A,CAP1,PPT1
6	24115514	28.95836488	5.09848102	LOC107053690,MFSD13A,ACTR1A
2	88904264	28.94642133	5.09605509	EXOC3,PDCD6,DNAH5L
2	23864358	28.94551972	5.09587196	ASB4,PPP1R9A,PON2,PDK4
3	104405803	28.94319868	5.09540053	NRBP1,PPM1G,RNF19AL
27	6726811	28.93427369	5.09358777	SRCIN1
11	14611905	28.93203702	5.09313349	MAF
1	184607954	28.92886441	5.09248911	ARHGAP42
20	11409131	28.92449298	5.09160125	.
27	6502567	28.92350742	5.09140108	NFE2L1,CDK5RAP3,PRR15L,PNPO,SP2,SP6,SCRN2
3	54659417	28.91603932	5.08988430	TNFAIP3
2	112450484	28.91556732	5.08978844	.
2	99157246	28.91444712	5.08956093	PTPRM
7	17494704	28.91059999	5.08877958	RAPGEF4
27	6525029	28.90841525	5.08833587	SP2,SP6,SCRN2,LRRC46,MRPL10,OSBPL7,TBX21
1	77704319	28.90698013	5.08804440	LPAR5,ACRBP
14	5651458	28.90580247	5.08780522	B9D1,CACNA1H
11	989227	28.89974256	5.08657450	PSKH1,CTRL,EXOC3L1,E2F4,ELMO3
11	2181977	28.89641114	5.08589791	NUDT21,AMFR
2	112436771	28.89548719	5.08571027	.
10	20110595	28.89428613	5.08546634	MORF4L1,ADAMTS7
2	112488679	28.89397840	5.08540385	.
24	315137	28.89299754	5.08520464	MSANTD2,ESAM,NRGN,SPA17,PANX3
28	937723	28.89277778	5.08516001	ANGPTL4,MARCH2,RAB11B
9	8769527	28.89050634	5.08469871	DOCK10
6	3878919	28.88907458	5.08440794	.
1	184714409	28.88896817	5.08438633	ARHGAP42
2	112485367	28.88559722	5.08370173	.
14	12562847	28.88527849	5.08363700	AXIN1
2	126953019	28.88375222	5.08332704	CPQ
2	89399450	28.88249724	5.08307217	NR4A3
27	4480079	28.87967680	5.08249939	ASIC2
1	62712423	28.87852255	5.08226498	RERG
2	102131703	28.87777025	5.08211220	THOC1,USP14
1	130649989	28.87752992	5.08206339	.
14	5951314	28.87665665	5.08188605	TEKT4
6	15516998	28.87659070	5.08187265	.
1	174756845	28.87556384	5.08166412	NBEA
11	2190989	28.87468977	5.08148661	AMFR,GNAO1
1	184608370	28.87424340	5.08139596	ARHGAP42
9	9587983	28.87185347	5.08091061	COL4A3,MFF
14	10960062	28.87098940	5.08073514	.
5	7231144	28.87047277	5.08063022	HIPK3
4	46647890	28.87003053	5.08054041	.
3	45979495	28.87002449	5.08053919	SF3B5,STX11
1	29854753	28.86825912	5.08018068	.
9	16472237	28.86597110	5.07971603	B3GNT5,MCF2L2
2	87740243	28.86495406	5.07950949	.
4	25145739	28.86272753	5.07905734	PALLD
3	10362601	28.86228570	5.07896762	LGALSL,AFTPH
26	1317235	28.86012341	5.07852851	AHCYL1,STRIP1,ALX3,LOC112530335
1	185967223	28.85959454	5.07842111	.
3	55077486	28.85825836	5.07814977	MAP3K5
2	99183219	28.85374588	5.07723341	PTPRM
1	77623012	28.85083588	5.07664247	CNP1,GAPDH,IFFO1,NCAPD2
20	10644453	28.85061089	5.07659678	CDH22,CD40
2	4837644	28.84724899	5.07591408	MAPKKK3L
5	52170703	28.84579216	5.07561825	GPR132
9	2816278	28.84555154	5.07556939	YEATS2,MAP6D1,PARL
2	112480410	28.84546630	5.07555208	.
7	21355061	28.84338370	5.07512917	TBR1
28	551869	28.84207864	5.07486416	CTXN1
21	4976315	28.84173088	5.07479354	TMEM51,KAZN
24	580362	28.84163855	5.07477479	KIRREL3
1	77627468	28.84004019	5.07445022	CNP1,GAPDH,IFFO1,NCAPD2
3	10480333	28.83880024	5.07419843	SERTAD2
1	57483399	28.83632010	5.07369480	DGKI
2	112480243	28.83436969	5.07329874	.
2	85640827	28.83271391	5.07296252	ZNF830,BAG1,CHMP5,FH
2	88901087	28.83145671	5.07270723	EXOC3,DNAH5L
3	65052110	28.83122280	5.07265973	.
3	109111267	28.83096812	5.07260802	SUPT3H
3	103925466	28.83065370	5.07254417	KLHL29
2	87709282	28.82661483	5.07172404	.
5	37314610	28.82656978	5.07171489	MIPOL1
3	55051890	28.82599873	5.07159893	PEX7,MAP3K5
4	31363732	28.82487201	5.07137014	LSM6,LOC101749214
2	112488337	28.82136564	5.07065815	.
13	16119959	28.81976507	5.07033314	H2AFY
6	15436192	28.81850987	5.07007827	ZNF503,LOC112532693
7	17480746	28.81745619	5.06986431	RAPGEF4
20	10697465	28.81700721	5.06977314	CDH22
2	130867272	28.81685596	5.06974243	BOP1
2	59275969	28.81543586	5.06945407	CDKAL1
3	54701482	28.81499961	5.06936549	TNFAIP3
3	105537114	28.81354367	5.06906986	NCOA1
2	45096536	28.81076202	5.06850504	.
4	48418342	28.80435489	5.06720407	.
33	6986448	28.80431878	5.06719674	SLC39A5,NABP2,RNF41,ANKRD52
1	185234781	28.80180475	5.06668627	CNTN5
23	5846902	28.80126583	5.06657684	GRHL3
2	112443225	28.80050170	5.06642169	.
2	112443255	28.79469113	5.06524188	.
3	8827687	28.79270515	5.06483864	ALK
11	1005320	28.79192173	5.06467957	EXOC3L1,E2F4,ELMO3,TMEM208,KIAA0895L
5	37314646	28.79066004	5.06442339	MIPOL1
33	5248529	28.78946555	5.06418086	LOC426897,KRT75,KRT6A,KRT5
18	2222645	28.78723026	5.06372700	USP43,ARHGAP44,CDRT1
20	11420132	28.78315757	5.06290008	.
2	11123995	28.78248728	5.06276399	.
4	85428178	28.78104376	5.06247090	POLR1A
2	11058612	28.77439716	5.06112139	.
2	102129063	28.77205614	5.06064609	THOC1,USP14
3	88318785	28.77005213	5.06023920	GCM1,FBXO9,ICK
15	3422233	28.76928254	5.06008295	STX2,ADGRD1
2	71021545	28.76687494	5.05959413	.
1	130533836	28.76684160	5.05958736	LOC101749641
2	85793118	28.76608515	5.05943378	CLPTM1L
11	5915158	28.76248690	5.05870323	SALL1
4	48448827	28.75744981	5.05768055	.
2	86041691	28.75546670	5.05727793	IRX4
1	186034422	28.75518211	5.05722015	.
3	107788477	28.75471238	5.05712478	PKHD1
15	3419932	28.75395324	5.05697066	STX2,ADGRD1
1	77628668	28.75363001	5.05690503	CNP1,GAPDH,IFFO1,NCAPD2
1	77705874	28.75317505	5.05681267	LPAR5,ACRBP
1	184599627	28.75221803	5.05661837	ARHGAP42
2	89715152	28.74864428	5.05589281	SEC61B,ALG2,IFI6
1	54426813	28.74826357	5.05581552	CHST11
10	17787703	28.74719079	5.05559772	CERS3,ASB7
21	1115112	28.74678105	5.05551453	PRDM16
20	10713258	28.74403748	5.05495753	CDH22,SLC35C2,ELMO2
1	96946193	28.74403060	5.05495613	.
2	89395244	28.74311356	5.05476995	NR4A3
1	97137107	28.74246667	5.05463862	.
15	3421589	28.73951948	5.05404028	STX2,ADGRD1
3	54683522	28.73642421	5.05341189	TNFAIP3
9	3956314	28.73584504	5.05329431	.
24	632571	28.73505858	5.05313464	KIRREL3
2	88872626	28.73403455	5.05292674	DNAH5L
2	87685741	28.73283001	5.05268220	.
3	97116142	28.73063189	5.05223595	.
6	10622468	28.72813124	5.05172828	PRKG1
5	25178035	28.72802334	5.05170638	MGA,TYRO3
13	17375562	28.72715444	5.05152998	MEIKIN,ACSL6
1	48010717	28.72626166	5.05134873	LOC107048995,MGP,ARHGDIB
23	5629669	28.72367579	5.05082377	BMP8A,PPIE,PABPC4,HEYL,NT5C1A
3	104047363	28.71868622	5.04981083	ATAD2B,UBXN2A,MFSD2B
3	105136585	28.71832964	5.04973845	SCARA3,PBK,ESCO2,CCDC25
6	13537121	28.71724662	5.04951858	.
2	87765847	28.71415964	5.04889190	.
14	12344968	28.71361426	5.04878118	GTF3C1,KIAA0556
1	186150058	28.71311909	5.04868066	.
11	18951621	28.71260519	5.04857634	COG8,NIP7,TMED6,TERF2,CYB5B,NFAT5
33	5379589	28.70788176	5.04761745	KRT71,KRT75L1,LOC112529929,KRT8
5	39622250	28.70786768	5.04761459	ADCK1
2	85510621	28.70653407	5.04734387	PCBP2
6	6371952	28.70629047	5.04729442	.
3	54705572	28.70494036	5.04702034	TNFAIP3
5	49636321	28.70478433	5.04698866	PPP2R5C,DYNC1H1
2	112443163	28.70474355	5.04698038	.
24	129204	28.70394919	5.04681913	SIK2
2	13000767	28.70089302	5.04619872	CREM,CCNY,LOC107052602
1	183870412	28.69867872	5.04574921	MMP7
3	15806558	28.69838287	5.04568916	SYNDIG1
2	87781838	28.69336469	5.04467047	.
23	5718497	28.69308583	5.04461386	CAP1,PPT1,RPL11,TCEB3,PITHD1,LYPLA2
2	112481291	28.69217624	5.04442922	.
1	65298583	28.69172859	5.04433835	PYROXD1,RECQL,SLCO1A2
3	103914832	28.69000435	5.04398833	KLHL29
10	15635797	28.68877823	5.04373944	.
6	13458496	28.68851895	5.04368680	.
2	87933888	28.68800230	5.04358193	GABBR2
33	6007604	28.68792647	5.04356653	TESPA1,PPP1R1A,LOC107050849,PDE1B
1	115001825	28.68680489	5.04333886	C1HXORF59
1	54882305	28.68604217	5.04318403	.
5	39624419	28.68528967	5.04303128	ADCK1
6	17422469	28.68459632	5.04289053	RP11-400G3.5,CYP2C45,TLL2
5	52151372	28.68052362	5.04206380	CDCA4,LOC101751389,GPR132
2	87490645	28.68009708	5.04197722	.
3	88082478	28.67829809	5.04161204	LRRC1
5	38286015	28.67822980	5.04159818	DLST,YLPM1,PROX2
2	20481914	28.67656363	5.04125996	FAM171A1
28	2537511	28.67144496	5.04022093	UQCR11,MBD3,MEX3D,TCF3
2	88886387	28.67100045	5.04013070	EXOC3,DNAH5L
2	87691640	28.67050298	5.04002972	.
3	104844246	28.66691048	5.03930049	ASXL2,KIF3C
2	87491992	28.66608332	5.03913259	.
2	112481943	28.66583551	5.03908228	.
14	10946153	28.66574596	5.03906411	.
11	1519191	28.66504355	5.03892153	PNP,CMTR2
2	11114772	28.66385432	5.03868013	.
5	59579875	28.66134324	5.03817043	.
1	185875910	28.66069485	5.03803881	.
1	184602573	28.66069232	5.03803830	ARHGAP42
3	108804950	28.66008594	5.03791522	OPN5L2,CYP2AC2,CENPQ,MUT
3	54742741	28.65973397	5.03784377	.
3	105026131	28.65872925	5.03763983	CHRNA2,LOC100857686,EPHX2,PTK2B
6	13457426	28.65786470	5.03746434	.
4	8386900	28.65531466	5.03694673	DACH2
3	105098582	28.65300560	5.03647804	NUGGC,SCARA5,PBK
2	13163907	28.65167658	5.03620828	PARD3
1	43244399	28.64898927	5.03566282	.
2	87774936	28.64876153	5.03561659	.
1	176743855	28.64842854	5.03554900	UBL3
2	85798645	28.64816306	5.03549511	CLPTM1L,LPCAT1
8	22653700	28.64781263	5.03542398	TRABD2B
24	675275	28.64438157	5.03472756	KIRREL3
23	1496676	28.63881283	5.03359725	CITED4,GBP1
1	184860752	28.63806843	5.03344616	CNTN5
2	88911616	28.63698193	5.03322563	EXOC3,PDCD6,LOC101748694,DNAH5L
2	85798694	28.63438807	5.03269915	CLPTM1L,LPCAT1
11	10866332	28.63397196	5.03261469	LOC415780,LSM14A
23	4825591	28.63225679	5.03226657	CSMD2
2	12998213	28.62922765	5.03165174	CREM,CCNY,LOC107052602
1	163166974	28.62532573	5.03085978	.
7	21352537	28.62461553	5.03071564	SLC4A10,TBR1
27	5289632	28.62278513	5.03034413	KANSL1,CDC27
24	1255924	28.62202665	5.03019018	ARHGAP32
5	7264804	28.61878491	5.02953223	CSTF3,HIPK3
26	1724691	28.61579889	5.02892618	REN,GOLT1A,PLEKHA6,SOX13,ETNK2
1	53229718	28.61554916	5.02887549	SYN3,FBXO7
2	87749856	28.61519167	5.02880293	.
5	52172583	28.61502991	5.02877010	GPR132
33	6986463	28.61489094	5.02874190	SLC39A5,NABP2,RNF41,ANKRD52
1	59490769	28.61312660	5.02838381	DENND5B
2	85798705	28.61244459	5.02824538	CLPTM1L,LPCAT1
13	12894101	28.61154207	5.02806221	GALNT10
8	13225659	28.60969186	5.02768669	DPYD
2	127072591	28.60900088	5.02754645	.
3	105117860	28.60741425	5.02722443	SCARA5,PBK,ESCO2,CCDC25
2	88924900	28.60229000	5.02618443	EXOC3,PDCD6,LOC101748694
2	32226042	28.60226153	5.02617865	CBX3,SNX10
1	46178889	28.59908646	5.02553425	.
9	2809208	28.59904498	5.02552584	YEATS2,MAP6D1,PARL
3	98842452	28.59715694	5.02514265	NBAS
8	14667988	28.59637029	5.02498300	KIAA1107,EPHX4
2	88925172	28.59423025	5.02454867	EXOC3,PDCD6,LOC101748694
2	88886388	28.59076496	5.02384539	EXOC3,DNAH5L
14	5035356	28.58907468	5.02350234	TNFRSF13B,USP51
23	1500614	28.58551355	5.02277962	CITED4,GBP1
3	105105974	28.58533958	5.02274431	NUGGC,SCARA5,PBK,ESCO2
2	112480470	28.58397932	5.02246825	.
7	17498993	28.58316196	5.02230237	RAPGEF4
3	8523188	28.58201243	5.02206907	CAPN13,LCLAT1
3	105950481	28.57426570	5.02049692	EXTL3
10	2535994	28.57223788	5.02008539	HCN4
3	91529274	28.57055324	5.01974351	ERICH1
22	2423549	28.57030523	5.01969317	.
1	77628661	28.56679819	5.01898146	CNP1,GAPDH,IFFO1,NCAPD2
3	98806225	28.56663677	5.01894870	NBAS
21	3867186	28.56497509	5.01861148	CASZ1
20	10740628	28.56489552	5.01859533	SLC35C2,ELMO2,SNRPL,DDX27
1	77716866	28.56279951	5.01816997	LPAR5,ACRBP,ING4
3	55023592	28.56255597	5.01812055	SLC35D3,PEX7
14	12344956	28.56141485	5.01788897	GTF3C1,KIAA0556
1	30700591	28.56020580	5.01764361	DBX2
2	86911106	28.55995712	5.01759315	LOC771474
11	1015643	28.55257587	5.01609524	E2F4,ELMO3,TMEM208,KIAA0895L,LCAT
3	40988683	28.54483174	5.01452372	.
2	112442063	28.54418218	5.01439190	.
11	10569876	28.54218108	5.01398582	CHST8
24	2939897	28.53977465	5.01349749	ZONADHL,SCN3B,GRAMD1B
10	17463667	28.53902750	5.01334587	MEF2A
3	44353533	28.53762003	5.01306026	QKI
11	2043393	28.53672982	5.01287961	TMEM170A,SLC12A3,CFDP1,NUP93
2	72534558	28.53572803	5.01267633	.
10	17492248	28.53222722	5.01196593	MEF2A
1	184860821	28.53191895	5.01190337	CNTN5
4	48451853	28.52950396	5.01141332	.
8	5525771	28.52691636	5.01088824	LMX1A,RXRG
7	17556204	28.52479980	5.01045875	RAPGEF4
3	104828641	28.52268880	5.01003039	ASXL2,KIF3C
21	2006711	28.51948596	5.00938047	LOC419404,CDK11A,NADK
20	10853455	28.51743802	5.00896491	ZNF831,PRELID3B
4	46691485	28.51715039	5.00890654	.
1	77627802	28.51512763	5.00849610	CNP1,GAPDH,IFFO1,NCAPD2
11	1110541	28.51326159	5.00811745	FAM65A,LOC107052159,CTCF
6	13546173	28.50900569	5.00725387	.
5	13885322	28.50419901	5.00627854	TSPAN32
1	86810288	28.50384404	5.00620651	.
5	39616133	28.49916980	5.00525807	ADCK1
2	22941777	28.49905744	5.00523527	HEPACAM2,VPS50
2	46473027	28.49706611	5.00483122	ELMO1
11	6356384	28.49680406	5.00477804	NKD1
6	4394745	28.49676380	5.00476987	NRG3
3	8524406	28.49672278	5.00476155	CAPN13,LCLAT1
2	112441911	28.49633708	5.00468329	.
1	114979763	28.49605006	5.00462505	C1HXORF59
15	3422310	28.49572914	5.00455994	STX2,ADGRD1
1	185062629	28.49533151	5.00447925	CNTN5
2	112442011	28.49454626	5.00431992	.
1	174756410	28.49449067	5.00430864	NBEA
13	16119968	28.49251351	5.00390747	H2AFY
2	112490707	28.48930782	5.00325702	.
24	416904	28.48833150	5.00305892	EI24,FOXRED1,SRPRA,CHEK1,STT3A
2	19935209	28.48806006	5.00300385	CUBN
24	623037	28.48043043	5.00145579	KIRREL3
2	23879769	28.47964928	5.00129729	ASB4,PON2,PDK4
3	105106006	28.47825412	5.00101422	NUGGC,SCARA5,PBK,ESCO2
2	106879425	28.47317521	4.99998373	CCDC178,ASXL3
3	13359340	28.47154409	4.99965278	.
2	87701351	28.47105294	4.99955313	.
3	5133426	28.47030860	4.99940211	MACROD2
25	1530920	28.46983818	4.99930666	TTC24,APOA1BP,GPATCH4,LOC112530295,UBQLN4,LAMTOR2
2	4135166	28.46906703	4.99915020	CCM2,MYO1G,GIMAP5
2	23864565	28.46830743	4.99899608	ASB4,PPP1R9A,PON2,PDK4
3	104385103	28.46727844	4.99878730	KRTCAP3,NRBP1,PPM1G,IFT172
3	105951252	28.46703613	4.99873814	EXTL3
14	10950071	28.46564020	4.99845492	.
2	88933797	28.46492213	4.99830923	EXOC3,PDCD6,LOC101748694
1	115069762	28.46407652	4.99813766	.
11	1004896	28.46208840	4.99773429	EXOC3L1,E2F4,ELMO3,TMEM208,KIAA0895L
6	16664137	28.46117335	4.99754864	NDST2,ZSWIM8
32	709995	28.46092903	4.99749907	LOC107050762,LOC107051508
3	10597312	28.45832550	4.99697084	RAB1B,ACTR2
28	2599131	28.45548212	4.99639395	SH3GL1,CHAF1A
5	7363458	28.45325707	4.99594252	.
6	26436855	28.45249785	4.99578848	SORCS1
1	30690947	28.45146219	4.99557836	DBX2
[truncated: 247,615+ more rows]

## Sheet: Table S10
Table S10. Gene annotation of top 1% outlier genomic regions from win-Fst between NX and CH
CHROM	BIN_START	BIN_END	N_VARIANTS	FST	Gene
6	13440001	13450000	31	0.677071	.
6	13445001	13455000	34	0.656867	.
1	118100001	118110000	40	0.61495	IL1RAPL1
1	114965001	114975000	96	0.606375	C1HXORF59
5	32240001	32250000	43	0.602144	DPH6
6	13350001	13360000	41	0.601621	ZMIZ1
4	77785001	77795000	58	0.600053	.
11	19860001	19870000	19	0.597314	TERF2IP,CHST4,KARS
6	13475001	13485000	56	0.592485	.
5	32235001	32245000	40	0.587709	DPH6
1	114970001	114980000	113	0.587678	C1HXORF59
4	77805001	77815000	78	0.586664	.
6	13470001	13480000	49	0.584841	.
5	32245001	32255000	48	0.579629	DPH6
6	13025001	13035000	50	0.577713	ZCCHC24
2	142255001	142265000	101	0.576592	.
1	118105001	118115000	51	0.57647	IL1RAPL1
2	143550001	143560000	54	0.575478	.
1	114975001	114985000	168	0.572956	C1HXORF59
6	13465001	13475000	35	0.571315	.
6	13460001	13470000	43	0.571253	.
2	143610001	143620000	45	0.570931	.
5	32280001	32290000	64	0.569358	DPH6
11	19865001	19875000	23	0.569305	TERF2IP,KARS
2	143605001	143615000	63	0.569159	.
5	32250001	32260000	44	0.567067	DPH6
6	15290001	15300000	66	0.566011	.
22	1415001	1425000	12	0.56596	TNFRSF10B,RHOBTB2
2	143555001	143565000	59	0.56388	.
1	43240001	43250000	42	0.559739	.
1	43245001	43255000	23	0.55771	.
5	32285001	32295000	40	0.556687	DPH6
6	13450001	13460000	65	0.556287	.
2	143575001	143585000	52	0.555636	.
2	143600001	143610000	76	0.551137	.
22	2075001	2085000	33	0.5502	.
6	13435001	13445000	42	0.550053	ZMIZ1
6	13020001	13030000	63	0.549583	ZCCHC24
6	13355001	13365000	55	0.549381	ZMIZ1
2	143580001	143590000	54	0.548008	.
2	143545001	143555000	44	0.547596	.
1	118095001	118105000	47	0.544185	IL1RAPL1
6	13380001	13390000	43	0.542529	ZMIZ1
11	5815001	5825000	142	0.539756	.
4	77790001	77800000	78	0.539368	.
6	13030001	13040000	41	0.534221	ZCCHC24
1	114980001	114990000	183	0.532162	C1HXORF59
2	123895001	123905000	20	0.531755	.
1	55255001	55265000	46	0.531022	.
5	32275001	32285000	88	0.529479	DPH6
1	184560001	184570000	92	0.527781	ARHGAP42
1	43235001	43245000	43	0.525806	.
11	5820001	5830000	136	0.525791	.
11	19840001	19850000	22	0.525569	TAT,CHST4
5	32290001	32300000	49	0.525111	DPH6
5	32255001	32265000	34	0.522538	DPH6
4	77800001	77810000	103	0.521615	.
1	184765001	184775000	62	0.51836	.
11	19885001	19895000	22	0.517497	ADAT1
2	142250001	142260000	139	0.515048	.
5	32230001	32240000	40	0.515002	DPH6
11	19930001	19940000	16	0.513656	.
2	143570001	143580000	65	0.51281	.
11	19920001	19930000	26	0.512802	CHST6
6	13385001	13395000	50	0.511592	ZMIZ1
22	1410001	1420000	17	0.51134	TNFRSF10B,CHMP7
4	77820001	77830000	74	0.510524	.
27	4495001	4505000	128	0.510264	ASIC2
1	114960001	114970000	103	0.50951	C1HXORF59
6	13425001	13435000	36	0.508039	ZMIZ1
2	143540001	143550000	64	0.507737	.
6	13015001	13025000	55	0.506843	ZCCHC24
6	13345001	13355000	64	0.505103	ZMIZ1
11	19855001	19865000	17	0.503939	TERF2IP,CHST4
1	76345001	76355000	131	0.503906	.
4	77810001	77820000	67	0.50214	.
2	143585001	143595000	67	0.49724	.
1	184785001	184795000	80	0.49663	CNTN5
11	19925001	19935000	26	0.496476	CHST6
11	19935001	19945000	24	0.496444	.
1	176005001	176015000	103	0.495636	FRY
1	43225001	43235000	20	0.493571	.
1	118110001	118120000	51	0.493235	IL1RAPL1
2	143565001	143575000	68	0.492113	.
4	77825001	77835000	85	0.490076	.
1	43250001	43260000	21	0.489926	.
4	10175001	10185000	121	0.488752	.
2	86585001	86595000	74	0.488475	.
2	143595001	143605000	76	0.488173	.
2	143520001	143530000	67	0.487254	.
1	118085001	118095000	69	0.486671	IL1RAPL1
10	20550001	20560000	46	0.485723	MFAP1,FURIN
1	176010001	176020000	125	0.485214	FRY
1	43230001	43240000	30	0.483825	.
1	43255001	43265000	37	0.482801	.
2	143560001	143570000	55	0.481805	.
5	35245001	35255000	47	0.481792	AKAP6
2	86590001	86600000	71	0.480245	.
11	19880001	19890000	26	0.479154	ADAT1
2	123900001	123910000	25	0.477535	.
5	10770001	10780000	140	0.476927	CALCB
4	17215001	17225000	90	0.476336	NRK
11	19845001	19855000	22	0.47626	TAT,CHST4
6	15515001	15525000	80	0.475925	.
2	123890001	123900000	30	0.47427	.
2	11105001	11115000	93	0.473971	.
1	118090001	118100000	73	0.473747	IL1RAPL1
1	10710001	10720000	66	0.472529	CACNA2D1
13	9985001	9995000	81	0.471375	.
4	10180001	10190000	111	0.471207	.
1	184860001	184870000	39	0.471174	CNTN5
1	184590001	184600000	166	0.470867	ARHGAP42
1	184770001	184780000	75	0.470799	.
11	19915001	19925000	19	0.47075	TMEM231,CHST6
2	142245001	142255000	150	0.470083	.
1	77630001	77640000	94	0.469965	IFFO1
1	184780001	184790000	84	0.469957	CNTN5
1	182770001	182780000	69	0.469037	.
6	15285001	15295000	48	0.468589	.
6	13040001	13050000	78	0.46824	ZCCHC24
11	19825001	19835000	18	0.468171	MRVLDC3,PHLPP2
5	32295001	32305000	69	0.468136	DPH6
5	32270001	32280000	70	0.468073	DPH6
2	120650001	120660000	117	0.467925	.
3	90035001	90045000	38	0.467817	CSMD1
1	185220001	185230000	76	0.465954	CNTN5
10	20545001	20555000	48	0.465879	FURIN
1	76340001	76350000	106	0.465307	.
2	86220001	86230000	48	0.465264	.
5	26810001	26820000	43	0.465183	DPF3
6	15510001	15520000	83	0.464561	.
1	161265001	161275000	80	0.463037	.
11	19820001	19830000	13	0.462159	MRVLDC3,PHLPP2
4	77830001	77840000	72	0.461836	.
6	13045001	13055000	91	0.460921	ZCCHC24
2	124030001	124040000	122	0.460597	.
5	31890001	31900000	48	0.460569	.
11	19890001	19900000	20	0.46048	ADAT1
2	11100001	11110000	99	0.460317	.
6	15340001	15350000	53	0.459663	.
6	16655001	16665000	75	0.458563	ZSWIM8,NDST2
22	2070001	2080000	46	0.458549	.
1	18775001	18785000	58	0.458462	.
4	350001	360000	70	0.457312	LOC100859173
2	143735001	143745000	53	0.456946	.
2	142240001	142250000	120	0.456789	.
4	71620001	71630000	90	0.456528	PCDH7
11	19835001	19845000	24	0.455729	TAT
6	13375001	13385000	60	0.455221	ZMIZ1
25	3225001	3235000	62	0.455143	LOR3,LOR1
15	2665001	2675000	44	0.454804	GALNT9
4	77780001	77790000	51	0.454471	.
6	13455001	13465000	57	0.45427	.
4	46995001	47005000	160	0.454262	PPM1K
1	184790001	184800000	69	0.452675	CNTN5
1	77625001	77635000	141	0.451876	IFFO1
6	13035001	13045000	60	0.451836	ZCCHC24
4	77835001	77845000	73	0.45083	.
5	35250001	35260000	51	0.45046	.
1	118055001	118065000	63	0.450236	IL1RAPL1
3	3115001	3125000	101	0.449994	BUB1
1	82960001	82970000	114	0.449612	LSAMP
1	26045001	26055000	58	0.449126	FOXP2
1	184760001	184770000	75	0.448956	.
1	98720001	98730000	93	0.44893	ROBO2
1	43220001	43230000	19	0.448464	.
7	36715001	36725000	25	0.44814	.
6	14585001	14595000	27	0.447734	KCNMA1
2	86215001	86225000	49	0.447696	.
4	77770001	77780000	90	0.447425	.
1	43270001	43280000	82	0.446803	.
4	355001	365000	93	0.44632	LOC100859173
2	143620001	143630000	85	0.446209	.
2	30320001	30330000	85	0.445264	.
2	30300001	30310000	108	0.444744	.
2	72525001	72535000	63	0.444353	.
2	143625001	143635000	92	0.444165	.
4	71615001	71625000	67	0.443958	PCDH7
4	77815001	77825000	64	0.443937	.
2	143590001	143600000	71	0.443621	.
6	15825001	15835000	52	0.443379	KAT6B
1	55260001	55270000	49	0.442879	.
7	17535001	17545000	168	0.442841	RAPGEF4
6	15210001	15220000	63	0.442549	.
1	182775001	182785000	82	0.441613	.
6	14575001	14585000	25	0.441244	KCNMA1
6	14580001	14590000	28	0.44104	KCNMA1
6	6365001	6375000	328	0.440804	.
4	47645001	47655000	123	0.440167	.
4	47650001	47660000	114	0.440037	.
2	124035001	124045000	120	0.439911	.
4	71625001	71635000	83	0.439056	PCDH7
27	4450001	4460000	165	0.438895	ASIC2
1	118060001	118070000	65	0.438838	IL1RAPL1
1	186150001	186160000	175	0.438837	.
5	7040001	7050000	156	0.438809	C11orf91
2	72540001	72550000	67	0.43863	.
2	143535001	143545000	85	0.43842	.
4	77385001	77395000	42	0.438303	BOD1L1
1	10715001	10725000	84	0.437566	CACNA2D1
1	118080001	118090000	58	0.437536	IL1RAPL1
10	20140001	20150000	70	0.43704	ADAMTS7
1	98725001	98735000	98	0.436503	ROBO2
11	19905001	19915000	26	0.436495	TMEM231,GABARAPL2
6	15215001	15225000	79	0.436494	.
2	86210001	86220000	51	0.436024	.
2	86580001	86590000	48	0.435887	.
1	192655001	192665000	85	0.435651	.
11	19900001	19910000	34	0.435576	ADAT1,GABARAPL2
2	120655001	120665000	110	0.435394	HEY1
6	15845001	15855000	80	0.435377	KAT6B
5	5365001	5375000	104	0.435372	ELP4
1	10760001	10770000	72	0.435155	.
10	20555001	20565000	27	0.435104	MFAP1,HYPK,SERINC4
2	123880001	123890000	53	0.434894	.
10	20540001	20550000	45	0.434551	FES,FURIN
1	10765001	10775000	62	0.434291	.
27	4635001	4645000	137	0.433628	.
6	13070001	13080000	72	0.432881	ZCCHC24
1	185155001	185165000	100	0.432718	CNTN5
7	21350001	21360000	92	0.432585	.
1	184795001	184805000	57	0.43244	CNTN5
2	86730001	86740000	20	0.432362	.
6	13480001	13490000	52	0.432074	.
2	86205001	86215000	63	0.431972	.
1	184595001	184605000	137	0.431277	ARHGAP42
2	72530001	72540000	62	0.431012	.
5	26805001	26815000	62	0.430879	DPF3
4	71635001	71645000	86	0.430876	PCDH7
1	82965001	82975000	122	0.430816	LSAMP
6	13420001	13430000	61	0.430572	ZMIZ1
2	122065001	122075000	97	0.430442	.
1	122910001	122920000	166	0.429925	.
2	56040001	56050000	169	0.429818	RECK
1	122915001	122925000	162	0.429459	.
4	77795001	77805000	101	0.429118	.
2	30295001	30305000	94	0.428878	.
1	5865001	5875000	94	0.42875	.
4	71640001	71650000	68	0.428605	PCDH7
3	83990001	84000000	62	0.428469	.
10	20135001	20145000	52	0.427938	ADAMTS7
5	10765001	10775000	112	0.427931	CALCB,PDE3B
11	75001	85000	73	0.4277	LOC415616,PLA2G15
2	143515001	143525000	70	0.427642	.
3	3110001	3120000	138	0.427418	BUB1
6	16095001	16105000	108	0.427393	ADK
1	43260001	43270000	61	0.427323	.
4	71630001	71640000	80	0.427289	PCDH7
11	19875001	19885000	30	0.42704	KARS,ADAT1
5	7035001	7045000	148	0.426693	.
2	123885001	123895000	39	0.426613	.
1	184755001	184765000	86	0.426369	.
1	184565001	184575000	123	0.426078	ARHGAP42
3	99030001	99040000	65	0.425825	.
1	114950001	114960000	112	0.425651	C1HXORF59
28	5000001	5010000	10	0.425306	DPP9
5	23250001	23260000	160	0.424921	MYBPC3
4	77775001	77785000	71	0.424701	.
1	186145001	186155000	183	0.423858	.
6	13360001	13370000	80	0.42381	ZMIZ1
6	15830001	15840000	54	0.423756	KAT6B
2	4185001	4195000	184	0.423743	.
2	86200001	86210000	58	0.423483	.
11	19870001	19880000	25	0.423373	KARS,ADAT1
1	185095001	185105000	119	0.423365	CNTN5
9	19185001	19195000	109	0.423233	NLGN1
2	143730001	143740000	57	0.423067	.
6	15295001	15305000	62	0.422844	.
5	34760001	34770000	117	0.422837	NUBPL
11	19505001	19515000	61	0.422549	ZFHX3
11	19850001	19860000	18	0.422458	CHST4
1	18780001	18790000	67	0.422397	.
2	122060001	122070000	98	0.42175	.
9	18235001	18245000	163	0.421652	.
2	99175001	99185000	171	0.421452	PTPRM
10	20100001	20110000	83	0.421287	MORF4L1
10	20145001	20155000	76	0.420912	ADAMTS7
1	184585001	184595000	170	0.420461	ARHGAP42
6	13065001	13075000	59	0.419848	ZCCHC24
6	13390001	13400000	63	0.419778	ZMIZ1
2	143525001	143535000	77	0.419611	.
11	10560001	10570000	198	0.419591	CHST8
1	142235001	142245000	34	0.419502	FAM155A
1	161270001	161280000	83	0.419382	.
6	14985001	14995000	28	0.419207	.
6	15430001	15440000	59	0.419125	.
9	7420001	7430000	180	0.418948	.
27	4500001	4510000	143	0.418885	ASIC2
11	19830001	19840000	26	0.418848	MRVLDC3,TAT
4	77840001	77850000	110	0.418819	.
6	13050001	13060000	101	0.418702	ZCCHC24
6	14920001	14930000	52	0.4184	.
1	184775001	184785000	74	0.418113	CNTN5
2	120645001	120655000	117	0.418089	.
3	90030001	90040000	46	0.417923	CSMD1
5	32300001	32310000	91	0.417892	DPH6
6	13410001	13420000	62	0.417812	ZMIZ1
27	4455001	4465000	153	0.417783	ASIC2
1	146725001	146735000	158	0.417446	RAP2A
2	11030001	11040000	121	0.417421	.
7	36670001	36680000	33	0.417042	BAZ2B
3	89495001	89505000	93	0.417029	CSMD1
5	35240001	35250000	41	0.416595	AKAP6
17	710001	720000	67	0.416204	MAN1B1,UAP1L1
1	63900001	63910000	129	0.416169	PIK3C2G
1	184670001	184680000	126	0.415808	ARHGAP42
3	90040001	90050000	46	0.415667	CSMD1
4	42925001	42935000	69	0.415084	GALNTL6
2	145480001	145490000	182	0.414859	TRAPPC9
3	24500001	24510000	140	0.414701	.
3	89960001	89970000	56	0.414528	CSMD1
7	13540001	13550000	136	0.414461	RAPH1
6	15435001	15445000	49	0.414386	.
1	116820001	116830000	46	0.414263	DMD
11	4910001	4920000	103	0.413894	RPGRIP1L
9	7425001	7435000	146	0.413807	.
2	145485001	145495000	162	0.413481	TRAPPC9
11	19105001	19115000	50	0.413139	ZFHX3
3	90015001	90025000	62	0.413121	CSMD1
1	189935001	189945000	155	0.412855	TMEM135
13	9990001	10000000	75	0.412719	.
10	20130001	20140000	57	0.41253	ADAMTS7
1	55250001	55260000	66	0.412343	.
1	43265001	43275000	76	0.412217	.
2	11830001	11840000	76	0.411871	KLF6
3	90160001	90170000	50	0.411126	CSMD1
1	189955001	189965000	152	0.410997	TMEM135
27	4490001	4500000	161	0.410377	ASIC2
2	72545001	72555000	88	0.410125	.
7	17510001	17520000	199	0.409931	RAPGEF4
2	124005001	124015000	87	0.409635	.
1	43275001	43285000	63	0.4092	.
3	33015001	33025000	145	0.409095	.
1	176015001	176025000	124	0.408759	FRY
2	118170001	118180000	177	0.408697	JPH1
3	103770001	103780000	111	0.408009	KLHL29
2	121200001	121210000	178	0.407997	PAG1
1	114810001	114820000	87	0.407692	C1HXORF59
1	53195001	53205000	67	0.407652	SYN3
1	53200001	53210000	87	0.407612	SYN3
3	33485001	33495000	106	0.407597	.
11	19100001	19110000	58	0.407403	ZFHX3
5	34765001	34775000	131	0.407384	NUBPL
2	124010001	124020000	107	0.407306	.
2	56035001	56045000	195	0.407146	RECK
7	36675001	36685000	28	0.407127	MARCH7
3	90065001	90075000	58	0.406991	CSMD1
1	18725001	18735000	70	0.406727	.
1	76330001	76340000	81	0.406192	.
1	10685001	10695000	30	0.406094	CACNA2D1
3	83780001	83790000	46	0.406009	.
1	184800001	184810000	43	0.405986	CNTN5
1	114955001	114965000	111	0.405703	C1HXORF59
10	20525001	20535000	83	0.405703	LOC101751992,FES,MAN2A2
5	32260001	32270000	52	0.405577	DPH6
6	15335001	15345000	61	0.405127	.
3	51435001	51445000	88	0.404825	ARID1B
3	83985001	83995000	49	0.404763	.
5	21135001	21145000	90	0.404744	LRRC4C
1	18805001	18815000	22	0.404706	.
12	13800001	13810000	184	0.404647	.
5	43940001	43950000	134	0.404455	KCNK13
2	101780001	101790000	102	0.404378	.
6	20725001	20735000	116	0.404225	TNKS2
1	18650001	18660000	40	0.404104	.
1	18655001	18665000	31	0.40396	.
5	32225001	32235000	36	0.403887	DPH6
2	123905001	123915000	35	0.403668	.
2	86545001	86555000	29	0.403445	.
2	35450001	35460000	30	0.402893	.
1	27905001	27915000	53	0.40289	.
13	9980001	9990000	111	0.402865	.
6	15880001	15890000	170	0.402778	KAT6B
2	86225001	86235000	39	0.402735	.
8	640001	650000	23	0.402601	AMY2A
6	15810001	15820000	79	0.402444	DUPD1
4	25095001	25105000	161	0.402411	PALLD
11	4915001	4925000	95	0.402378	RPGRIP1L
11	19815001	19825000	12	0.402367	PHLPP2
4	17220001	17230000	84	0.40234	NRK
27	4475001	4485000	90	0.402177	ASIC2
4	42930001	42940000	77	0.402131	GALNTL6
3	24495001	24505000	89	0.402116	.
11	6840001	6850000	90	0.401963	ZNF423
6	13370001	13380000	95	0.401705	ZMIZ1
1	76350001	76360000	108	0.401695	.
6	13055001	13065000	65	0.401668	ZCCHC24
15	1470001	1480000	48	0.401473	ARVCF
1	10690001	10700000	32	0.401252	CACNA2D1
1	18675001	18685000	52	0.401225	.
3	89490001	89500000	112	0.401186	CSMD1
1	10515001	10525000	124	0.401176	CACNA2D1
11	19940001	19950000	45	0.401167	.
2	51035001	51045000	53	0.401082	.
10	17590001	17600000	86	0.401076	ADAMTS17
2	10985001	10995000	98	0.400618	.
15	2660001	2670000	44	0.400051	GALNT9
11	19510001	19520000	63	0.39989	ZFHX3
2	11035001	11045000	97	0.399857	.
9	17920001	17930000	102	0.39978	TBL1XR1
2	46180001	46190000	122	0.399661	LOC420734
1	116815001	116825000	74	0.399404	DMD
3	90020001	90030000	60	0.399247	CSMD1
7	36665001	36675000	35	0.399243	BAZ2B
1	10595001	10605000	84	0.398978	CACNA2D1
6	16640001	16650000	80	0.39878	ZSWIM8,NDST2
4	46990001	47000000	153	0.398735	PPM1K
6	14570001	14580000	22	0.398622	KCNMA1
5	35235001	35245000	44	0.398589	AKAP6
1	18730001	18740000	34	0.398319	.
6	15445001	15455000	58	0.398135	.
4	16195001	16205000	43	0.398044	.
2	121205001	121215000	148	0.397987	PAG1
9	14430001	14440000	162	0.397974	.
6	15440001	15450000	60	0.397918	.
1	52650001	52660000	102	0.397865	.
3	103765001	103775000	119	0.397825	KLHL29
7	13510001	13520000	150	0.397605	RAPH1
1	5860001	5870000	120	0.397545	.
6	13415001	13425000	71	0.397424	ZMIZ1
7	17515001	17525000	178	0.397181	RAPGEF4
11	19075001	19085000	72	0.396996	PSMD7,ZFHX3
3	90055001	90065000	93	0.396952	CSMD1
1	10770001	10780000	42	0.396605	.
3	90050001	90060000	73	0.396509	CSMD1
11	40001	50000	30	0.396279	LOC415616
7	17540001	17550000	290	0.396174	RAPGEF4
11	19445001	19455000	34	0.396038	ZFHX3
7	36680001	36690000	24	0.395996	MARCH7
11	10565001	10575000	191	0.395973	CHST8
1	39195001	39205000	150	0.395945	SYT1
5	5500001	5510000	121	0.39593	.
2	112515001	112525000	86	0.395929	.
8	2575001	2585000	173	0.395885	NEK7
6	15840001	15850000	67	0.395827	KAT6B
1	77620001	77630000	159	0.395794	GAPDH,IFFO1
2	145490001	145500000	182	0.395352	TRAPPC9
2	32155001	32165000	137	0.395044	.
3	90060001	90070000	80	0.394861	CSMD1
3	89965001	89975000	53	0.394845	CSMD1
2	143615001	143625000	63	0.394771	.
7	17505001	17515000	188	0.394529	RAPGEF4
7	36710001	36720000	39	0.394391	NAA20
1	184675001	184685000	109	0.394368	ARHGAP42
6	13580001	13590000	43	0.394335	.
2	134980001	134990000	111	0.3943	TRPS1
2	30325001	30335000	106	0.394293	.
1	96805001	96815000	50	0.394076	.
1	63750001	63760000	106	0.394053	.
1	118135001	118145000	88	0.393984	IL1RAPL1
4	71610001	71620000	51	0.393964	PCDH7
4	81195001	81205000	121	0.393772	CPZ
1	10705001	10715000	39	0.393721	CACNA2D1
6	14925001	14935000	70	0.393333	.
1	114945001	114955000	96	0.393182	C1HXORF59
15	135001	145000	15	0.393164	LOC112533507,LOC107050563
3	90045001	90055000	57	0.393129	CSMD1
2	86550001	86560000	33	0.393044	.
4	77845001	77855000	139	0.392977	.
4	77380001	77390000	51	0.392976	BOD1L1
2	99170001	99180000	179	0.392696	PTPRM
6	13405001	13415000	88	0.392579	ZMIZ1
2	11835001	11845000	59	0.392576	.
2	71320001	71330000	73	0.392399	.
8	2570001	2580000	126	0.392162	NEK7
2	32160001	32170000	137	0.39212	.
1	76360001	76370000	103	0.391866	OVST
28	4915001	4925000	10	0.391752	KDM4B
3	33490001	33500000	127	0.39171	.
2	71305001	71315000	88	0.391685	.
2	86195001	86205000	46	0.391474	.
1	131790001	131800000	161	0.391221	.
2	86655001	86665000	20	0.390843	.
1	10695001	10705000	31	0.390618	CACNA2D1
4	71605001	71615000	51	0.390487	PCDH7
2	104915001	104925000	95	0.390337	.
2	71290001	71300000	46	0.390289	.
2	55955001	55965000	133	0.390138	TGFBR1
10	20150001	20160000	82	0.390089	ADAMTS7
3	9015001	9025000	162	0.38987	ALK
1	183740001	183750000	144	0.389869	.
6	16660001	16670000	69	0.389837	ZSWIM8,NDST2
2	98290001	98300000	84	0.389823	.
3	12010001	12020000	137	0.389376	.
1	184750001	184760000	79	0.389344	.
2	72510001	72520000	84	0.388905	.
1	51670001	51680000	101	0.388794	CACNG2
5	51280001	51290000	153	0.388327	.
3	99045001	99055000	150	0.388213	.
1	146720001	146730000	158	0.388101	RAP2A
2	76950001	76960000	131	0.387802	.
1	98715001	98725000	88	0.387755	ROBO2
1	39190001	39200000	140	0.387474	SYT1
11	19360001	19370000	42	0.387419	ZFHX3
10	16480001	16490000	86	0.387339	.
1	10670001	10680000	51	0.387219	CACNA2D1
2	86570001	86580000	29	0.387179	.
1	185160001	185170000	83	0.387088	CNTN5
1	8445001	8455000	146	0.38707	.
3	12015001	12025000	149	0.387044	.
11	19520001	19530000	79	0.387043	ZFHX3
1	10700001	10710000	33	0.386949	CACNA2D1
1	6585001	6595000	118	0.386809	USP6NL
3	32920001	32930000	122	0.386789	.
2	57235001	57245000	60	0.3867	.
3	90300001	90310000	43	0.386575	.
1	176000001	176010000	118	0.386548	FRY
9	23220001	23230000	103	0.386408	MME
1	184745001	184755000	102	0.386393	.
3	90295001	90305000	40	0.386275	.
2	11810001	11820000	35	0.386133	LOC100858869
6	13335001	13345000	76	0.38582	ZMIZ1
11	70001	80000	73	0.385742	LOC415616,PLA2G15
3	83995001	84005000	62	0.385441	.
3	99025001	99035000	81	0.384971	.
4	17210001	17220000	96	0.38493	NRK
11	19515001	19525000	70	0.38463	ZFHX3
1	173280001	173290000	73	0.384491	.
2	86245001	86255000	26	0.384159	.
2	74760001	74770000	73	0.384096	.
3	88855001	88865000	78	0.384078	.
1	114805001	114815000	92	0.384037	C1HXORF59
2	89675001	89685000	168	0.383855	.
2	69065001	69075000	113	0.383831	.
1	192670001	192680000	133	0.383785	.
1	18790001	18800000	64	0.383628	.
4	46925001	46935000	223	0.383621	WDFY3
15	2670001	2680000	46	0.383417	GALNT9
2	86725001	86735000	20	0.383384	.
2	146645001	146655000	96	0.38314	.
7	21360001	21370000	54	0.382744	TBR1
2	145505001	145515000	178	0.382496	TRAPPC9
5	32305001	32315000	85	0.382375	DPH6
1	52660001	52670000	125	0.382332	.
1	72140001	72150000	118	0.382005	.
1	162560001	162570000	65	0.381957	.
6	14980001	14990000	42	0.381932	.
25	3220001	3230000	116	0.381586	LOR3
5	5370001	5380000	128	0.3815	ELP4
7	17500001	17510000	188	0.381361	RAPGEF4
1	58755001	58765000	112	0.381243	.
11	18260001	18270000	113	0.38123	ZNF469
7	36685001	36695000	17	0.381068	MARCH7
3	49810001	49820000	111	0.380885	.
4	46930001	46940000	198	0.380866	WDFY3
3	90305001	90315000	40	0.38076	.
8	23630001	23640000	105	0.380736	AGBL4
3	49875001	49885000	85	0.380646	.
3	83785001	83795000	40	0.380563	.
2	86185001	86195000	89	0.380196	.
2	72520001	72530000	81	0.380106	.
6	16090001	16100000	81	0.380051	ADK
1	146715001	146725000	181	0.379932	RAP2A
14	6735001	6745000	127	0.379839	PKD1
4	80650001	80660000	89	0.379801	ABLIM2
9	18800001	18810000	136	0.379712	.
2	142260001	142270000	99	0.379671	.
11	19095001	19105000	64	0.379584	ZFHX3
3	88850001	88860000	74	0.379476	.
2	69070001	69080000	60	0.379214	.
1	52665001	52675000	152	0.379098	.
17	705001	715000	42	0.379032	MAN1B1
5	39735001	39745000	72	0.378995	NRXN3
2	72470001	72480000	66	0.378754	.
3	90165001	90175000	52	0.378643	CSMD1
1	94255001	94265000	145	0.378632	POU1F1
1	117720001	117730000	45	0.378509	IL1RAPL1
14	2345001	2355000	173	0.378426	.
1	184870001	184880000	44	0.378315	CNTN5
1	183640001	183650000	113	0.378268	DYNC2H1
5	32265001	32275000	63	0.378267	DPH6
6	16100001	16110000	102	0.378263	ADK
1	162565001	162575000	68	0.378147	.
2	63405001	63415000	139	0.377868	.
6	20720001	20730000	125	0.377836	TNKS2
2	144040001	144050000	72	0.377713	.
1	18680001	18690000	45	0.377458	.
2	47695001	47705000	157	0.377396	BBS9
1	52515001	52525000	113	0.377392	.
2	55635001	55645000	82	0.377193	TPPP
3	27675001	27685000	173	0.377155	BRE
1	18720001	18730000	81	0.377107	.
1	64040001	64050000	129	0.37699	PIK3C2G
4	82035001	82045000	122	0.376825	RGS12
15	1505001	1515000	79	0.376797	ARVCF
3	83970001	83980000	45	0.376645	.
2	145475001	145485000	192	0.376481	TRAPPC9
1	18760001	18770000	30	0.376463	.
6	13575001	13585000	52	0.376416	.
2	124025001	124035000	81	0.376383	.
2	71300001	71310000	81	0.376314	.
2	23260001	23270000	165	0.376064	.
1	95340001	95350000	116	0.375867	CADM2
1	161260001	161270000	116	0.375819	.
1	112660001	112670000	153	0.37581	LOC112531050
6	16635001	16645000	103	0.37572	NDST2
2	71315001	71325000	75	0.375687	.
2	86660001	86670000	18	0.375661	.
17	715001	725000	88	0.375656	UAP1L1
2	86575001	86585000	33	0.375602	.
2	143725001	143735000	64	0.375543	.
2	143530001	143540000	90	0.375528	.
1	10675001	10685000	43	0.375474	CACNA2D1
1	186060001	186070000	102	0.375454	.
5	32215001	32225000	99	0.375382	DPH6
3	9010001	9020000	139	0.37529	ALK
2	72515001	72525000	79	0.375167	.
24	280001	290000	88	0.375019	ROBO3,ROBO4
6	14990001	15000000	58	0.374938	.
6	16650001	16660000	110	0.374823	ZSWIM8,NDST2
3	3080001	3090000	110	0.374792	NPHP1
9	23215001	23225000	121	0.374756	MME
4	370001	380000	102	0.374731	LOC100859173
3	14365001	14375000	135	0.374728	PLCB1
1	72415001	72425000	76	0.374546	.
5	38825001	38835000	134	0.374501	.
4	82070001	82080000	136	0.374237	MSANTD1
2	71310001	71320000	85	0.374073	.
7	17490001	17500000	166	0.373794	RAPGEF4
6	13340001	13350000	87	0.373683	ZMIZ1
11	5860001	5870000	92	0.373682	.
2	146640001	146650000	70	0.373615	.
3	90365001	90375000	107	0.373589	.
2	122170001	122180000	47	0.373539	RALYL
1	18770001	18780000	40	0.373495	.
6	15180001	15190000	44	0.373484	.
2	71270001	71280000	88	0.373481	.
3	49815001	49825000	102	0.373428	.
11	19020001	19030000	72	0.373384	LOC101750188,NFAT5
6	15345001	15355000	48	0.373322	.
2	104910001	104920000	87	0.373032	.
7	36660001	36670000	22	0.372999	BAZ2B
2	120630001	120640000	183	0.372681	STMN2
28	5035001	5045000	11	0.372641	MYDGF,TNFAIP8L1
17	1315001	1325000	151	0.372637	NDOR1
2	123725001	123735000	56	0.372628	MMP16
2	30175001	30185000	149	0.372432	.
1	78790001	78800000	117	0.37231	.
11	1135001	1145000	123	0.372251	CTCF,RLTPR
1	39220001	39230000	75	0.372216	SYT1
2	72535001	72545000	67	0.371796	.
6	15380001	15390000	37	0.371639	C6H10orf11
6	15875001	15885000	143	0.371635	KAT6B
3	99040001	99050000	134	0.371521	.
10	20530001	20540000	62	0.371444	FES,MAN2A2
3	99020001	99030000	88	0.371402	.
14	5345001	5355000	118	0.371094	TOM1L2
5	59500001	59510000	110	0.371067	.
2	55950001	55960000	122	0.370953	TGFBR1
2	87990001	88000000	105	0.370931	GABBR2
14	2350001	2360000	153	0.37091	.
4	77375001	77385000	85	0.370496	BOD1L1
2	72465001	72475000	69	0.370415	.
1	184865001	184875000	38	0.370237	CNTN5
1	184650001	184660000	174	0.370176	ARHGAP42
1	10755001	10765000	45	0.370165	.
3	27680001	27690000	148	0.369973	BRE
3	90025001	90035000	48	0.369953	CSMD1
2	123140001	123150000	116	0.369903	.
6	14615001	14625000	26	0.369894	KCNMA1
1	184665001	184675000	153	0.36973	ARHGAP42
2	56045001	56055000	172	0.369701	RECK,ADNP2
3	77890001	77900000	185	0.369659	ME1
10	17585001	17595000	88	0.369629	ADAMTS17
5	31895001	31905000	47	0.369625	.
11	19090001	19100000	68	0.369576	ZFHX3
2	86735001	86745000	13	0.369558	.
11	6765001	6775000	104	0.369529	ZNF423
4	77850001	77860000	125	0.369427	.
2	79980001	79990000	185	0.369226	ABCA13
1	136595001	136605000	234	0.369219	NCK2
1	187535001	187545000	75	0.369201	MTNR1B
3	109150001	109160000	235	0.36902	SUPT3H
7	13535001	13545000	139	0.368801	RAPH1
1	160490001	160500000	30	0.368729	PCDH9
2	63400001	63410000	142	0.368722	.
1	18785001	18795000	71	0.368714	.
14	8080001	8090000	102	0.368695	ABCC1,ABCC6
2	86555001	86565000	43	0.368643	.
33	6830001	6840000	29	0.368546	NAB2
2	118165001	118175000	149	0.36848	JPH1
1	184720001	184730000	80	0.36841	.
6	13075001	13085000	68	0.3683	ZCCHC24
2	71295001	71305000	62	0.368162	.
1	142430001	142440000	46	0.368156	.
3	14350001	14360000	105	0.367929	PLCB1
27	4630001	4640000	142	0.367859	.
2	29050001	29060000	132	0.367843	SNX13
1	58710001	58720000	91	0.367808	.
10	20095001	20105000	92	0.367444	MORF4L1
1	160485001	160495000	36	0.367409	PCDH9
11	19430001	19440000	65	0.3674	ZFHX3
9	17925001	17935000	82	0.367399	TBL1XR1
3	83790001	83800000	51	0.367238	.
17	585001	595000	72	0.367213	.
1	58715001	58725000	102	0.367153	.
4	25035001	25045000	171	0.367143	PALLD
2	11005001	11015000	60	0.367135	.
1	184740001	184750000	108	0.366985	.
2	50325001	50335000	35	0.366821	.
9	23210001	23220000	177	0.366766	MME
2	10980001	10990000	81	0.366597	.
1	112735001	112745000	98	0.366475	.
2	51040001	51050000	36	0.366348	.
2	76955001	76965000	87	0.366205	.
2	144045001	144055000	83	0.3662	.
15	12550001	12560000	32	0.366148	.
3	77885001	77895000	186	0.366071	ME1
5	5385001	5395000	134	0.366068	ELP4
1	146710001	146720000	133	0.366056	RAP2A
1	29820001	29830000	172	0.365861	PRICKLE1
11	19375001	19385000	50	0.365826	ZFHX3
3	10550001	10560000	157	0.3657	SLC1A4
3	104330001	104340000	182	0.365693	FNDC4,NUMBL
2	70675001	70685000	47	0.365638	.
2	86650001	86660000	20	0.365603	.
4	71690001	71700000	50	0.365304	PCDH7
9	16390001	16400000	203	0.365099	MCF2L2
3	53590001	53600000	40	0.365097	.
1	184600001	184610000	134	0.364877	ARHGAP42
1	184445001	184455000	78	0.364685	.
9	17915001	17925000	128	0.364584	TBL1XR1
22	1405001	1415000	14	0.364517	CHMP7
9	14435001	14445000	182	0.364228	.
2	86715001	86725000	26	0.364177	.
6	15815001	15825000	73	0.364132	DUPD1
2	50330001	50340000	48	0.364095	.
1	189950001	189960000	118	0.363995	TMEM135
11	19015001	19025000	153	0.363746	LOC101750188,NFAT5
1	56575001	56585000	104	0.363672	AKR1D1
1	117715001	117725000	34	0.363519	IL1RAPL1
1	10680001	10690000	33	0.363417	CACNA2D1
11	4935001	4945000	103	0.363408	RPGRIP1L
3	20670001	20680000	95	0.363352	USH2A
3	83965001	83975000	35	0.363249	.
10	20105001	20115000	116	0.363109	MORF4L1,ADAMTS7
5	5430001	5440000	112	0.363069	ELP4
3	33495001	33505000	161	0.363019	.
2	57240001	57250000	74	0.36296	.
2	142235001	142245000	123	0.362921	.
11	6770001	6780000	101	0.362848	ZNF423
24	1065001	1075000	91	0.362812	FLI1
18	11350001	11360000	21	0.362792	.
4	77765001	77775000	108	0.362728	.
2	71275001	71285000	68	0.362585	.
2	143740001	143750000	45	0.362508	.
3	49870001	49880000	131	0.36219	.
30	880001	890000	30	0.362112	LOC107049075,LOC107050163
14	11640001	11650000	120	0.362084	RBFOX1
1	192650001	192660000	74	0.362058	.
2	101415001	101425000	120	0.362038	.
28	4905001	4915000	12	0.361981	KDM4B
1	76355001	76365000	120	0.36198	OVST
2	77310001	77320000	112	0.361862	.
4	25040001	25050000	201	0.361851	PALLD
5	34770001	34780000	142	0.361824	NUBPL
11	19370001	19380000	58	0.361723	ZFHX3
11	6490001	6500000	137	0.361666	.
28	4945001	4955000	12	0.36165	PLIN3
14	6425001	6435000	199	0.361626	NARFL,MSLN
3	77895001	77905000	170	0.361606	ME1
3	89430001	89440000	102	0.361486	CSMD1
6	15220001	15230000	41	0.361302	.
11	19500001	19510000	66	0.361273	ZFHX3
3	85420001	85430000	34	0.361177	EYS
6	4785001	4795000	172	0.361049	.
3	90290001	90300000	57	0.360691	.
3	53585001	53595000	41	0.360546	.
3	32925001	32935000	171	0.360545	.
24	225001	235000	127	0.360507	TMEM218,PKNOX2
1	185845001	185855000	159	0.360476	.
1	18745001	18755000	42	0.360445	.
5	35225001	35235000	80	0.360409	AKAP6
1	117725001	117735000	41	0.360313	IL1RAPL1
12	13795001	13805000	198	0.360223	.
1	56570001	56580000	104	0.360166	AKR1D1
1	185025001	185035000	52	0.360023	CNTN5
1	182835001	182845000	124	0.35983	.
2	123875001	123885000	62	0.359806	.
2	63410001	63420000	126	0.359766	.
1	88920001	88930000	174	0.35976	TRAT1,HJURP
2	145510001	145520000	169	0.359756	TRAPPC9
3	99035001	99045000	70	0.35968	.
6	13060001	13070000	39	0.3596	ZCCHC24
3	3120001	3130000	108	0.359588	BUB1
14	11865001	11875000	178	0.359512	RBFOX1
9	16385001	16395000	131	0.359331	MCF2L2
8	20740001	20750000	117	0.359238	SLC6A9
3	85425001	85435000	31	0.359218	EYS
6	15835001	15845000	66	0.359196	KAT6B
1	86425001	86435000	203	0.359163	TXNL4B,TRMT10C,SENP7,FAM172BP,PCNP
1	94250001	94260000	140	0.359045	POU1F1
15	1475001	1485000	57	0.358905	ARVCF
6	4780001	4790000	167	0.358835	.
5	5415001	5425000	113	0.358779	ELP4
2	11110001	11120000	75	0.358578	.
3	90360001	90370000	99	0.358442	.
1	6610001	6620000	146	0.358414	USP6NL
2	101785001	101795000	111	0.358407	.
3	1655001	1665000	48	0.358369	.
3	8825001	8835000	155	0.358236	ALK
11	19435001	19445000	64	0.358078	ZFHX3
7	36645001	36655000	22	0.358037	BAZ2B
5	35230001	35240000	58	0.357992	AKAP6
2	120690001	120700000	141	0.357981	.
1	173355001	173365000	151	0.357867	.
3	89955001	89965000	65	0.357795	CSMD1
3	83775001	83785000	64	0.357777	.
6	15425001	15435000	79	0.357504	.
10	20535001	20545000	43	0.357488	FES,FURIN
2	29055001	29065000	146	0.357487	SNX13
2	35455001	35465000	39	0.357455	.
4	82030001	82040000	111	0.357305	RGS12
6	12695001	12705000	128	0.357274	AIFM2,H2AFY2
5	5410001	5420000	134	0.357253	ELP4
2	88390001	88400000	223	0.35692	.
7	20450001	20460000	63	0.356835	.
3	10545001	10555000	219	0.356795	SLC1A4
1	116795001	116805000	70	0.356754	DMD
9	18230001	18240000	175	0.35668	.
1	72145001	72155000	127	0.356613	.
2	142555001	142565000	80	0.356561	ZFAT
2	50335001	50345000	24	0.356465	.
3	24505001	24515000	139	0.356404	.
1	51575001	51585000	72	0.356183	NCF4
1	163420001	163430000	132	0.356118	.
5	34745001	34755000	131	0.356102	NUBPL
7	17495001	17505000	172	0.35605	RAPGEF4
5	31990001	32000000	54	0.356035	DPH6
5	5395001	5405000	140	0.356027	ELP4
6	12700001	12710000	63	0.356026	H2AFY2
1	183735001	183745000	175	0.356007	MMP13
2	4190001	4200000	194	0.355888	.
3	83975001	83985000	60	0.355869	.
6	12940001	12950000	151	0.355843	.
1	114855001	114865000	72	0.355836	C1HXORF59
3	83980001	83990000	54	0.355755	.
1	185090001	185100000	120	0.355704	CNTN5
3	56105001	56115000	119	0.355686	.
1	185150001	185160000	93	0.355632	CNTN5
11	6845001	6855000	87	0.355606	ZNF423
1	189960001	189970000	171	0.355566	TMEM135
1	128460001	128470000	55	0.355475	.
4	345001	355000	61	0.355468	.
1	63600001	63610000	110	0.355451	.
6	6370001	6380000	266	0.355446	.
1	89345001	89355000	99	0.355428	.
2	45215001	45225000	88	0.355427	.
1	6605001	6615000	148	0.35539	USP6NL
3	51430001	51440000	129	0.355379	ARID1B
6	14915001	14925000	47	0.355363	.
3	89905001	89915000	69	0.355275	CSMD1
2	11825001	11835000	59	0.355263	KLF6
11	4930001	4940000	102	0.35526	RPGRIP1L
2	104835001	104845000	131	0.355127	CDH2
2	86190001	86200000	54	0.354917	.
2	32645001	32655000	23	0.35438	HOXA9,HOXA10
7	21355001	21365000	84	0.354372	.
4	55715001	55725000	78	0.354321	.
2	32845001	32855000	130	0.354311	HIBADH
7	21530001	21540000	106	0.354235	.
1	184645001	184655000	164	0.354219	ARHGAP42
9	17675001	17685000	155	0.354187	MFN1
14	8075001	8085000	85	0.354104	ABCC1
9	16785001	16795000	99	0.354086	.
4	375001	385000	83	0.354043	EDA2R,LOC100859173
3	89930001	89940000	92	0.35401	CSMD1
2	146650001	146660000	88	0.353763	.
1	18740001	18750000	51	0.353737	.
2	70670001	70680000	53	0.353721	.
1	128465001	128475000	49	0.353717	.
1	186140001	186150000	149	0.353637	.
11	6880001	6890000	136	0.353604	ZNF423
7	21345001	21355000	103	0.353575	.
11	4920001	4930000	78	0.35345	RPGRIP1L
7	36690001	36700000	16	0.353436	MARCH7
2	123915001	123925000	47	0.353372	.
10	20110001	20120000	134	0.35336	MORF4L1,ADAMTS7
9	16780001	16790000	98	0.353327	.
1	131795001	131805000	158	0.353267	.
6	13430001	13440000	30	0.353258	ZMIZ1
1	185190001	185200000	79	0.353136	CNTN5
5	31885001	31895000	49	0.35313	.
3	2980001	2990000	83	0.35307	PSME4
13	2290001	2300000	16	0.353014	ANKHD1
4	25100001	25110000	156	0.353007	PALLD
11	15855001	15865000	133	0.352968	.
1	146730001	146740000	156	0.352796	RAP2A
1	73690001	73700000	43	0.352789	NDUFA9
11	18830001	18840000	93	0.352758	TCF25
11	19910001	19920000	16	0.352725	TMEM231,GABARAPL2,CHST6
1	94500001	94510000	86	0.352372	.
2	11010001	11020000	81	0.3523	.
1	64045001	64055000	125	0.352284	PIK3C2G
1	10600001	10610000	91	0.352167	CACNA2D1
2	131665001	131675000	110	0.352083	.
11	5870001	5880000	92	0.352028	.
1	52655001	52665000	106	0.351928	.
7	17545001	17555000	332	0.351892	RAPGEF4
11	5095001	5105000	148	0.351846	CHD9
4	81200001	81210000	113	0.35184	.
4	25115001	25125000	122	0.35167	PALLD
2	101775001	101785000	83	0.351667	.
3	92960001	92970000	37	0.351554	PXDN
1	163385001	163395000	98	0.35146	.
6	13365001	13375000	96	0.351304	ZMIZ1
2	38810001	38820000	180	0.351287	.
3	55610001	55620000	174	0.351278	.
6	15385001	15395000	83	0.351229	C6H10orf11
7	36700001	36710000	23	0.351189	MARCH7
3	14355001	14365000	141	0.35117	PLCB1
3	99065001	99075000	154	0.351101	.
2	1700001	1710000	151	0.351031	.
1	18795001	18805000	44	0.350959	.
1	85730001	85740000	166	0.350938	CMSS1
2	56030001	56040000	194	0.35084	RECK
9	13270001	13280000	114	0.350783	ATP13A5,ATP13A4
3	99050001	99060000	99	0.350746	.
7	8625001	8635000	34	0.350663	.
10	2370001	2380000	133	0.350597	NEO1
1	163390001	163400000	112	0.350413	.
3	99015001	99025000	83	0.350391	.
9	10775001	10785000	129	0.350258	U2SURP
1	185185001	185195000	70	0.35024	CNTN5
1	58705001	58715000	81	0.350132	.
1	186065001	186075000	106	0.349987	.
10	20245001	20255000	86	0.349969	CTDSPL2
6	14590001	14600000	26	0.349863	KCNMA1
11	6875001	6885000	133	0.349751	ZNF423
5	38830001	38840000	133	0.349643	.
1	185215001	185225000	79	0.349545	CNTN5
27	7715001	7725000	43	0.349453	STAT3
1	182830001	182840000	117	0.349441	.
18	11345001	11355000	16	0.349009	.
4	17205001	17215000	129	0.348958	NRK
1	76365001	76375000	52	0.348956	OVST
2	113330001	113340000	149	0.348908	ASPH
14	5350001	5360000	109	0.348763	TOM1L2
6	16645001	16655000	95	0.348758	ZSWIM8,NDST2
1	128500001	128510000	55	0.348742	.
2	137185001	137195000	137	0.348729	.
1	176135001	176145000	174	0.348704	FRY
5	32220001	32230000	72	0.348621	DPH6
10	17595001	17605000	89	0.348597	ADAMTS17
8	475001	485000	18	0.348586	AMY2A
2	26850001	26860000	124	0.348528	.
2	73105001	73115000	33	0.348469	CDH12
1	56450001	56460000	118	0.348404	.
2	79985001	79995000	144	0.348365	ABCA13
1	128495001	128505000	67	0.348351	.
2	10990001	11000000	107	0.348334	.
7	17485001	17495000	145	0.348333	RAPGEF4
1	183620001	183630000	113	0.348268	DYNC2H1
4	10000001	10010000	88	0.348189	.
1	91920001	91930000	138	0.348176	.
1	170710001	170720000	165	0.348133	.
5	5425001	5435000	119	0.348072	ELP4
1	136600001	136610000	202	0.348052	NCK2
2	72475001	72485000	47	0.347988	.
4	59640001	59650000	128	0.347875	.
6	13080001	13090000	91	0.347872	.
10	2375001	2385000	150	0.347807	NEO1
5	24030001	24040000	99	0.347734	PHF21A
3	55615001	55625000	153	0.347642	.
1	95335001	95345000	95	0.347634	CADM2
6	15375001	15385000	39	0.347606	C6H10orf11
1	55155001	55165000	75	0.347586	.
3	55855001	55865000	68	0.347573	HBS1L
5	35220001	35230000	78	0.347567	AKAP6
5	39785001	39795000	60	0.347556	NRXN3
3	90235001	90245000	80	0.347508	.
6	11840001	11850000	29	0.347505	.
15	130001	140000	29	0.347479	LOC112533507,LOC107050563
5	34180001	34190000	74	0.347377	.
3	90230001	90240000	101	0.347373	.
1	18735001	18745000	50	0.347371	.
33	5335001	5345000	148	0.34735	LOC431300
1	117740001	117750000	43	0.347314	IL1RAPL1
2	72505001	72515000	104	0.347145	.
2	120625001	120635000	200	0.34705	STMN2
2	120440001	120450000	92	0.347028	.
2	104015001	104025000	128	0.347016	.
2	86565001	86575000	54	0.346961	.
1	5885001	5895000	84	0.346895	.
1	52250001	52260000	137	0.346881	ISX
1	94270001	94280000	111	0.346878	CHMP2B,POU1F1
9	17710001	17720000	138	0.346828	PIK3CA
1	91915001	91925000	110	0.346825	.
1	162585001	162595000	35	0.346816	.
3	14370001	14380000	113	0.346798	PLCB1
1	77350001	77360000	111	0.346771	CASR
6	29895001	29905000	91	0.34674	HSPA12A
5	34185001	34195000	59	0.346643	.
4	10170001	10180000	169	0.346559	.
6	14620001	14630000	30	0.346465	KCNMA1
2	137180001	137190000	133	0.346434	.
1	53155001	53165000	143	0.346354	SYN3
5	21180001	21190000	88	0.34635	LRRC4C
1	52520001	52530000	144	0.346301	.
1	96990001	97000000	119	0.346072	.
1	116875001	116885000	71	0.346051	DMD
2	71265001	71275000	71	0.34596	CDH9
2	108185001	108195000	115	0.345925	.
2	30315001	30325000	54	0.345906	.
8	2565001	2575000	128	0.345904	NEK7
1	10520001	10530000	124	0.345828	CACNA2D1
2	124365001	124375000	139	0.345705	.
1	192665001	192675000	115	0.345679	.
2	51030001	51040000	43	0.345565	.
11	19485001	19495000	40	0.345547	ZFHX3
1	185840001	185850000	171	0.345545	.
1	88925001	88935000	149	0.345504	TRAT1,HJURP
6	12635001	12645000	75	0.345495	CDH23
6	15175001	15185000	90	0.345484	.
33	5400001	5410000	144	0.345471	EIF4B,KRT18
2	72780001	72790000	106	0.345458	.
1	18705001	18715000	79	0.345415	.
2	123945001	123955000	154	0.345414	.
2	124000001	124010000	76	0.345392	.
27	4640001	4650000	128	0.345349	CRHR1
22	635001	645000	30	0.345323	DPYSL2
4	400001	410000	49	0.345279	.
4	72195001	72205000	91	0.345183	.
2	120670001	120680000	148	0.345071	.
1	185225001	185235000	94	0.345055	CNTN5
1	18710001	18720000	79	0.344974	.
5	15510001	15520000	88	0.344972	TSPAN4
3	68985001	68995000	139	0.344926	LIN28B
2	93280001	93290000	78	0.344835	.
1	116895001	116905000	108	0.344818	DMD
3	103745001	103755000	118	0.344734	KLHL29
3	93480001	93490000	137	0.344727	.
1	184705001	184715000	131	0.344696	.
4	16200001	16210000	63	0.344678	.
1	162880001	162890000	75	0.344661	.
1	160315001	160325000	77	0.344613	.
24	220001	230000	137	0.344575	PKNOX2
3	89435001	89445000	104	0.344568	CSMD1
2	87585001	87595000	47	0.344257	.
4	47000001	47010000	176	0.344155	PPM1K
2	87590001	87600000	50	0.34413	.
1	184855001	184865000	60	0.344034	CNTN5
7	36650001	36660000	27	0.34402	BAZ2B
2	74945001	74955000	79	0.344006	.
1	184710001	184720000	121	0.343976	.
2	99215001	99225000	127	0.343976	PTPRM
5	21170001	21180000	67	0.343946	LRRC4C
5	2315001	2325000	42	0.343747	.
1	184845001	184855000	113	0.343644	CNTN5
11	19365001	19375000	50	0.343613	ZFHX3
2	145495001	145505000	173	0.3436	TRAPPC9
1	95345001	95355000	118	0.343577	CADM2
2	86250001	86260000	37	0.343566	.
1	58750001	58760000	130	0.343478	.
2	86560001	86570000	65	0.34347	.
2	11805001	11815000	72	0.343459	.
5	49130001	49140000	86	0.34344	DLK1
1	63755001	63765000	96	0.343382	.
28	4930001	4940000	10	0.34338	UHRF1
27	4545001	4555000	161	0.343332	ASIC2
17	590001	600000	62	0.343321	PRF1
4	71685001	71695000	71	0.343248	PCDH7
3	89900001	89910000	68	0.343133	CSMD1
4	46920001	46930000	240	0.34307	WDFY3
3	90335001	90345000	101	0.343047	.
2	99900001	99910000	92	0.342899	.
3	90345001	90355000	93	0.34281	.
2	141305001	141315000	81	0.342796	EFR3A
3	32875001	32885000	132	0.342746	.
2	123735001	123745000	53	0.342742	MMP16
4	71795001	71805000	64	0.342688	PCDH7
2	19405001	19415000	186	0.342684	SLC39A12
2	123940001	123950000	151	0.342662	.
6	26440001	26450000	171	0.342564	SORCS1
2	55830001	55840000	103	0.342526	COL15A1
3	90350001	90360000	98	0.34246	.
6	15455001	15465000	42	0.342264	.
1	10885001	10895000	48	0.342239	.
2	118175001	118185000	135	0.342203	JPH1
6	12990001	13000000	84	0.342196	ZCCHC24
5	49135001	49145000	107	0.342087	DLK1
22	1420001	1430000	12	0.342037	TNFRSF10B,RHOBTB2
1	52645001	52655000	153	0.341868	.
11	19440001	19450000	66	0.341821	ZFHX3
8	28410001	28420000	130	0.341772	.
1	77355001	77365000	79	0.341698	CASR
12	13790001	13800000	219	0.341677	.
3	56110001	56120000	100	0.341636	.
5	25370001	25380000	114	0.341636	ACOT1L,PLA2G4B
5	39730001	39740000	76	0.341609	NRXN3
4	78770001	78780000	135	0.341583	.
2	11360001	11370000	91	0.341564	.
2	80765001	80775000	172	0.341528	DDC
1	43010001	43020000	42	0.341399	KITLG
9	23205001	23215000	187	0.341395	LOC101748152,MME
2	11125001	11135000	45	0.341393	.
2	123580001	123590000	112	0.341211	MMP16
1	142230001	142240000	37	0.341162	FAM155A
3	33020001	33030000	98	0.341145	.
1	128490001	128500000	58	0.341104	.
10	20155001	20165000	127	0.341069	ADAMTS7
1	77635001	77645000	122	0.341031	IFFO1
2	121995001	122005000	74	0.340875	.
1	184725001	184735000	74	0.340623	.
12	13805001	13815000	173	0.340622	SYNPR
4	395001	405000	46	0.340537	.
1	63800001	63810000	95	0.340516	.
2	63675001	63685000	91	0.340486	.
11	19945001	19955000	27	0.340226	.
1	76335001	76345000	71	0.340218	.
9	18240001	18250000	146	0.340143	.
4	82065001	82075000	172	0.340111	RGS12
14	6560001	6570000	156	0.340093	GFER
13	9995001	10005000	93	0.339979	.
5	39740001	39750000	76	0.339977	NRXN3
2	72485001	72495000	43	0.339975	.
4	71790001	71800000	65	0.33994	PCDH7
11	4925001	4935000	106	0.339923	RPGRIP1L
1	87280001	87290000	146	0.339831	.
3	32865001	32875000	109	0.339814	.
6	12985001	12995000	93	0.339767	ZCCHC24
2	56020001	56030000	116	0.339749	RECK
1	8450001	8460000	125	0.339734	.
3	99085001	99095000	74	0.339717	.
3	88870001	88880000	89	0.33971	.
11	19895001	19905000	23	0.339671	ADAT1,GABARAPL2
7	36695001	36705000	22	0.339578	MARCH7
1	51675001	51685000	112	0.339575	CACNG2
3	68900001	68910000	98	0.339483	LIN28B
9	19410001	19420000	128	0.339412	NCEH1,ECT2
3	32880001	32890000	128	0.339376	.
2	123705001	123715000	70	0.339364	MMP16
9	16750001	16760000	84	0.33926	.
1	72175001	72185000	70	0.339184	.
6	13010001	13020000	46	0.339167	ZCCHC24
11	18265001	18275000	146	0.339162	ZNF469
5	21165001	21175000	103	0.339073	LRRC4C
2	72550001	72560000	96	0.339052	.
2	32640001	32650000	31	0.338953	HOXA9
11	10555001	10565000	156	0.338888	CHST8
1	192660001	192670000	93	0.338849	.
1	18630001	18640000	65	0.33879	.
1	118050001	118060000	48	0.338788	IL1RAPL1
10	17600001	17610000	75	0.338556	ADAMTS17
1	82955001	82965000	108	0.338537	LSAMP
1	178440001	178450000	196	0.338533	MTMR6
15	1510001	1520000	78	0.338503	ARVCF
1	184990001	185000000	84	0.338485	CNTN5
3	99005001	99015000	96	0.338485	.
2	72460001	72470000	78	0.338427	.
8	18800001	18810000	118	0.338297	.
2	99020001	99030000	74	0.338042	PTPRM
2	77305001	77315000	93	0.337993	.
14	11870001	11880000	203	0.33793	RBFOX1
2	71255001	71265000	37	0.337909	CDH9
3	89925001	89935000	54	0.337816	CSMD1
1	94260001	94270000	157	0.337788	POU1F1
1	114850001	114860000	80	0.337767	C1HXORF59
1	53150001	53160000	124	0.337761	SYN3
15	1490001	1500000	118	0.337748	ARVCF
1	5890001	5900000	108	0.337727	.
1	170705001	170715000	194	0.337717	.
2	56440001	56450000	184	0.337669	CTDP1
2	74765001	74775000	84	0.33765	.
9	16755001	16765000	93	0.337636	.
2	124015001	124025000	103	0.337458	.
4	10005001	10015000	105	0.337339	.
1	184555001	184565000	92	0.337266	ARHGAP42
3	109155001	109165000	192	0.33724	SUPT3H
1	72420001	72430000	61	0.337179	.
2	134975001	134985000	78	0.337169	TRPS1
25	2370001	2380000	43	0.337125	SCFN
11	25001	35000	45	0.33686	LOC415616
11	1000001	1010000	130	0.336807	ELMO3,E2F4
1	18750001	18760000	30	0.336761	.
5	55865001	55875000	82	0.336698	.
1	146705001	146715000	124	0.336653	RAP2A
8	18805001	18815000	107	0.336602	.
2	56085001	56095000	188	0.336583	RBFA
4	30335001	30345000	164	0.336567	INPP4B
3	83960001	83970000	40	0.33656	.
27	4470001	4480000	99	0.336483	ASIC2
2	122085001	122095000	85	0.336471	.
5	5400001	5410000	146	0.336433	ELP4
1	26040001	26050000	82	0.336378	FOXP2
4	55710001	55720000	62	0.336354	.
12	13745001	13755000	144	0.336344	.
15	4930001	4940000	130	0.336227	NCOR2
2	29045001	29055000	95	0.336059	SNX13
1	97255001	97265000	107	0.336056	.
1	10640001	10650000	36	0.336031	CACNA2D1
3	90340001	90350000	91	0.335865	.
1	78760001	78770000	74	0.335771	.
2	121195001	121205000	170	0.335731	PAG1
9	2870001	2880000	157	0.335728	GPC1
6	4995001	5005000	221	0.335721	SH2D4B
1	187530001	187540000	68	0.335694	MTNR1B
1	29825001	29835000	170	0.335613	PRICKLE1
14	5335001	5345000	119	0.335516	TOM1L2
1	139980001	139990000	149	0.33542	IRS2
1	96800001	96810000	55	0.335407	.
17	580001	590000	75	0.335392	.
7	15150001	15160000	77	0.335358	.
1	43215001	43225000	39	0.335321	.
1	185175001	185185000	69	0.335313	CNTN5
4	74475001	74485000	167	0.335196	ADGRA3L
2	15930001	15940000	148	0.335193	YME1L1
1	184475001	184485000	75	0.335184	.
2	110080001	110090000	159	0.335175	NPBWR1
2	104840001	104850000	121	0.335168	CDH2
10	20125001	20135000	59	0.335131	ADAMTS7
1	94210001	94220000	68	0.335018	.
5	59505001	59515000	125	0.33497	.
1	160450001	160460000	25	0.334864	PCDH9
6	12970001	12980000	69	0.334852	ZCCHC24
2	121050001	121060000	193	0.334818	ZNF704
1	162555001	162565000	55	0.334794	.
1	116900001	116910000	119	0.334762	DMD
9	10035001	10045000	158	0.334727	PID1
1	139975001	139985000	129	0.334666	IRS2
6	15805001	15815000	127	0.334634	DUPD1
9	19190001	19200000	114	0.334628	NLGN1
1	148550001	148560000	72	0.334594	GPC6
24	65001	75000	28	0.334497	HMBS,H2AFX
1	52625001	52635000	133	0.334412	.
2	1705001	1715000	172	0.334391	.
6	12995001	13005000	53	0.334341	ZCCHC24
1	185835001	185845000	183	0.334232	.
2	123730001	123740000	42	0.334204	MMP16
4	80655001	80665000	97	0.334189	ABLIM2
1	58375001	58385000	149	0.334105	SLC13A4
7	13545001	13555000	135	0.334097	RAPH1
2	141620001	141630000	168	0.334066	.
5	34775001	34785000	158	0.334031	NUBPL
11	5865001	5875000	76	0.333971	.
11	5875001	5885000	110	0.333917	.
1	189930001	189940000	182	0.333888	TMEM135
1	185010001	185020000	156	0.333837	CNTN5
4	30340001	30350000	175	0.333588	LOC112532436,INPP4B
7	36705001	36715000	26	0.333533	NAA20,MARCH7
2	137190001	137200000	122	0.333474	.
3	25470001	25480000	128	0.333438	.
5	7120001	7130000	140	0.33342	KIAA1549L
5	7700001	7710000	185	0.333399	.
5	32310001	32320000	73	0.333388	DPH6
11	19120001	19130000	55	0.333309	ZFHX3
3	89970001	89980000	73	0.333306	CSMD1
1	97200001	97210000	48	0.333112	.
1	104020001	104030000	141	0.33311	APP
2	23525001	23535000	233	0.33308	.
1	78795001	78805000	102	0.333033	PRSS2
2	120620001	120630000	193	0.333028	STMN2
2	74755001	74765000	70	0.332999	.
2	88385001	88395000	192	0.332944	.
10	20505001	20515000	67	0.332835	VPS33B,RCCD1,PRC1
14	6575001	6585000	162	0.332779	SYNGR3
5	23240001	23250000	185	0.33277	MYBPC3
4	270001	280000	28	0.332686	VSIG4
2	87995001	88005000	142	0.332467	GABBR2
5	5390001	5400000	129	0.332376	ELP4
2	82305001	82315000	24	0.332303	VSTM2A
1	142210001	142220000	56	0.332074	FAM155A
27	4665001	4675000	122	0.332039	CRHR1
9	19180001	19190000	133	0.331992	NLGN1
9	10140001	10150000	169	0.331966	DNER
11	4905001	4915000	112	0.331902	RPGRIP1L
2	63680001	63690000	117	0.331836	.
5	49950001	49960000	97	0.33181	RCOR1
2	87615001	87625000	31	0.331702	.
2	122370001	122380000	152	0.331636	RALYL
9	12480001	12490000	115	0.331602	.
2	86180001	86190000	106	0.331594	.
6	13485001	13495000	53	0.331555	.
3	99010001	99020000	98	0.331538	.
2	86330001	86340000	35	0.33133	.
11	6885001	6895000	125	0.331317	ZNF423
6	18855001	18865000	37	0.331307	GDF10
24	275001	285000	82	0.331288	ROBO3,ROBO4
3	3075001	3085000	108	0.331284	NPHP1
1	72960001	72970000	62	0.331249	CCDC91
17	575001	585000	41	0.331198	.
9	7415001	7425000	159	0.331181	.
1	66705001	66715000	175	0.331177	.
4	55720001	55730000	103	0.33112	.
15	2655001	2665000	39	0.331112	GALNT9
10	7025001	7035000	125	0.331054	THSD4
10	2415001	2425000	87	0.331002	NEO1
1	118840001	118850000	122	0.330962	.
5	7125001	7135000	156	0.330942	KIAA1549L
1	185170001	185180000	92	0.330914	CNTN5
3	90330001	90340000	96	0.330874	.
7	8620001	8630000	37	0.330866	.
4	25110001	25120000	135	0.330854	PALLD
9	16320001	16330000	92	0.330754	HRG,KNG1
2	124270001	124280000	186	0.330722	NBN
2	11130001	11140000	54	0.330697	.
2	45220001	45230000	97	0.33063	.
2	82045001	82055000	74	0.330465	.
14	5340001	5350000	106	0.330465	TOM1L2
2	29060001	29070000	125	0.330437	.
27	4445001	4455000	131	0.330431	ASIC2
6	15450001	15460000	38	0.330373	.
24	1060001	1070000	74	0.330353	FLI1
1	56435001	56445000	160	0.330318	TRIM24
6	13595001	13605000	46	0.33024	.
1	41695001	41705000	67	0.330205	SLC6A15
1	185015001	185025000	57	0.33016	CNTN5
20	2175001	2185000	104	0.330095	E2F1,NECAB3
1	192640001	192650000	65	0.330029	.
3	99325001	99335000	57	0.329958	.
3	33010001	33020000	160	0.329946	.
2	135100001	135110000	68	0.329923	.
5	47805001	47815000	84	0.329909	.
24	305001	315000	72	0.329904	MSANTD2
1	73480001	73490000	65	0.329831	CCND2
2	70475001	70485000	134	0.329779	.
6	11835001	11845000	69	0.329773	.
1	118115001	118125000	78	0.329688	IL1RAPL1
1	184715001	184725000	93	0.329687	.
22	640001	650000	35	0.329682	DPYSL2
24	120001	130000	22	0.329631	SIK2
1	89340001	89350000	122	0.329614	.
2	112510001	112520000	69	0.329503	.
6	29900001	29910000	87	0.329492	.
17	1310001	1320000	156	0.329462	TMEM203,NDOR1
4	74470001	74480000	142	0.329428	ADGRA3L
2	98285001	98295000	77	0.329318	.
3	90370001	90380000	84	0.329273	.
22	1045001	1055000	14	0.329267	DOCK5
28	4910001	4920000	10	0.329225	KDM4B
3	9075001	9085000	175	0.329185	ALK
7	17550001	17560000	189	0.329103	RAPGEF4
2	106390001	106400000	173	0.329093	.
1	162875001	162885000	85	0.329083	.
3	14360001	14370000	170	0.329036	PLCB1
1	97260001	97270000	92	0.329029	.
1	148545001	148555000	78	0.328948	GPC6
1	41640001	41650000	47	0.328798	.
2	87620001	87630000	48	0.328747	.
5	31995001	32005000	66	0.328733	DPH6
3	77880001	77890000	193	0.32867	ME1
6	15820001	15830000	71	0.328664	DUPD1,KAT6B
4	23710001	23720000	115	0.328499	.
2	120695001	120705000	171	0.328492	.
2	36165001	36175000	45	0.328411	.
1	114815001	114825000	87	0.328408	C1HXORF59
1	161255001	161265000	139	0.328403	.
1	56465001	56475000	137	0.328378	.
3	32860001	32870000	92	0.328312	.
4	64535001	64545000	90	0.328264	DLC1
27	4660001	4670000	90	0.328203	CRHR1
7	8630001	8640000	41	0.328042	.
3	77385001	77395000	162	0.328036	.
3	104075001	104085000	92	0.328022	MFSD2B
9	17715001	17725000	125	0.327952	PIK3CA
14	6430001	6440000	182	0.327926	NARFL,HAGH,HAGHL,MSLN
10	20250001	20260000	145	0.327866	CASC4
1	162095001	162105000	41	0.327864	.
1	193155001	193165000	92	0.327852	.
1	185205001	185215000	63	0.327833	CNTN5
1	138450001	138460000	149	0.327797	RASA3
1	58760001	58770000	81	0.32778	.
2	47700001	47710000	156	0.327742	BBS9
1	162580001	162590000	36	0.327596	.
2	86595001	86605000	58	0.327543	.
7	13330001	13340000	119	0.327539	.
1	63605001	63615000	110	0.327536	.
1	96925001	96935000	128	0.327534	.
2	86710001	86720000	32	0.327515	.
1	52850001	52860000	139	0.327512	LARGE1
24	40001	50000	28	0.327498	C2CD2L
1	66710001	66720000	182	0.327475	.
4	7005001	7015000	92	0.32747	PCDH11X
6	15355001	15365000	50	0.327468	.
2	120635001	120645000	145	0.32742	STMN2
1	183645001	183655000	172	0.327393	DYNC2H1
9	8000001	8010000	172	0.327228	.
3	90010001	90020000	76	0.32715	CSMD1
1	184840001	184850000	99	0.327145	CNTN5
2	118160001	118170000	164	0.327018	JPH1
2	122020001	122030000	111	0.327013	.
24	970001	980000	169	0.326923	ETS1
1	94265001	94275000	116	0.326902	POU1F1
1	169920001	169930000	196	0.326804	.
4	77855001	77865000	74	0.326749	.
2	144020001	144030000	44	0.326673	.
1	10665001	10675000	83	0.326617	CACNA2D1
3	1630001	1640000	50	0.326578	.
1	18755001	18765000	27	0.326568	.
4	265001	275000	30	0.326527	VSIG4
1	192645001	192655000	65	0.326522	.
3	88865001	88875000	68	0.326516	.
11	620001	630000	116	0.326377	CETP
2	123700001	123710000	65	0.326364	MMP16
1	103645001	103655000	55	0.326289	.
2	120675001	120685000	161	0.326285	.
15	9325001	9335000	98	0.326285	PIK3IP1
1	6590001	6600000	110	0.326196	USP6NL
6	15885001	15895000	127	0.326185	KAT6B
11	18825001	18835000	104	0.326134	TCF25
2	86720001	86730000	17	0.326111	.
4	7275001	7285000	86	0.326058	.
7	10600001	10610000	108	0.326028	.
1	18660001	18670000	33	0.326015	.
2	108175001	108185000	91	0.325966	.
1	156725001	156735000	214	0.325965	.
3	99320001	99330000	75	0.325914	.
5	48560001	48570000	144	0.325897	EVL
3	33480001	33490000	89	0.325869	.
5	5495001	5505000	159	0.325823	.
1	86635001	86645000	176	0.325822	ZPLD1
1	18800001	18810000	32	0.325779	.
3	103750001	103760000	86	0.325779	KLHL29
9	23225001	23235000	113	0.325744	MME
4	77640001	77650000	58	0.325739	.
11	6495001	6505000	171	0.32571	.
5	21175001	21185000	59	0.325692	LRRC4C
8	20745001	20755000	115	0.325681	SLC6A9
3	94515001	94525000	63	0.325596	.
2	99800001	99810000	65	0.325497	.
2	89680001	89690000	250	0.325449	.
25	2285001	2295000	128	0.325438	.
4	360001	370000	93	0.325437	LOC100859173
1	123785001	123795000	107	0.325378	GLRA2,LOC107049118
2	38815001	38825000	163	0.325334	.
11	19070001	19080000	93	0.325294	PSMD7,WWP2
3	89890001	89900000	74	0.325285	CSMD1
1	94495001	94505000	101	0.325268	.
2	22435001	22445000	156	0.325153	AKAP9
1	82970001	82980000	110	0.325136	LSAMP
1	18670001	18680000	37	0.325056	.
4	59200001	59210000	130	0.324955	.
10	13205001	13215000	174	0.324915	KIAA1024
24	325001	335000	131	0.324884	ESAM,SPA17,PANX3,NRGN
8	23625001	23635000	109	0.324873	AGBL4
5	25775001	25785000	175	0.324862	PLA2G4EL1,PLA2G4F
1	63885001	63895000	138	0.324729	RERGL
1	10890001	10900000	44	0.324717	.
4	25090001	25100000	158	0.324603	PALLD
4	82075001	82085000	134	0.324555	MSANTD1
1	146700001	146710000	214	0.324554	.
11	35001	45000	52	0.324553	LOC415616
4	59205001	59215000	155	0.324502	.
1	56455001	56465000	99	0.324404	.
2	117835001	117845000	90	0.324317	STAU2
1	37765001	37775000	163	0.324313	KCNC2
1	187470001	187480000	180	0.324256	.
2	23140001	23150000	159	0.324203	CALCR
2	86365001	86375000	37	0.324178	.
24	115001	125000	17	0.324047	SIK2
2	99760001	99770000	214	0.32403	.
23	4740001	4750000	120	0.324022	.
2	45745001	45755000	177	0.324011	STAC
24	70001	80000	33	0.323894	HMBS,VPS11
24	295001	305000	86	0.323893	MSANTD2
2	123910001	123920000	39	0.323739	.
24	285001	295000	134	0.323673	ROBO3
3	49900001	49910000	67	0.323657	.
14	6730001	6740000	119	0.323584	PKD1
1	55175001	55185000	102	0.323538	.
6	21875001	21885000	89	0.323511	CPEB3
6	15250001	15260000	37	0.3235	.
1	94220001	94230000	91	0.323435	.
8	635001	645000	19	0.323423	AMY2A
5	59575001	59585000	100	0.323412	.
18	5755001	5765000	117	0.323316	.
8	540001	550000	19	0.323312	AMY2A
6	13330001	13340000	60	0.323283	ZMIZ1
1	47555001	47565000	138	0.323277	ANO4
3	53580001	53590000	28	0.323265	.
11	19415001	19425000	77	0.323197	ZFHX3
9	19420001	19430000	96	0.323182	NCEH1
5	21160001	21170000	98	0.32312	LRRC4C
2	19410001	19420000	199	0.323067	.
3	49880001	49890000	80	0.323025	.
5	21140001	21150000	114	0.322968	LRRC4C
4	42935001	42945000	95	0.322914	GALNTL6
13	2270001	2280000	16	0.322913	ANKHD1
3	1635001	1645000	82	0.322885	.
5	23245001	23255000	208	0.322817	MYBPC3
3	3105001	3115000	131	0.322788	TPCN3,BUB1
1	86430001	86440000	182	0.322775	TXNL4B,TRMT10C,PCNP
4	405001	415000	49	0.322747	.
1	141610001	141620000	99	0.322714	.
2	23240001	23250000	136	0.322712	.
9	10155001	10165000	119	0.322708	DNER
2	119105001	119115000	47	0.322703	.
13	2295001	2305000	13	0.322577	ANKHD1
14	6580001	6590000	144	0.322545	SYNGR3
2	36970001	36980000	106	0.322457	UBE2E2
2	73125001	73135000	67	0.322444	CDH12
1	184660001	184670000	173	0.322375	ARHGAP42
11	4940001	4950000	99	0.322357	.
2	86665001	86675000	12	0.322298	.
1	52500001	52510000	195	0.322279	.
1	156730001	156740000	232	0.322273	.
1	160310001	160320000	85	0.322199	.
2	123855001	123865000	68	0.322134	.
1	55190001	55200000	118	0.322133	.
3	90355001	90365000	95	0.322125	.
11	19355001	19365000	37	0.322119	ZFHX3
1	57900001	57910000	123	0.322115	LOC112533635
33	5330001	5340000	122	0.32209	LOC431300
1	65050001	65060000	99	0.322082	PDE3A
3	13355001	13365000	154	0.322037	.
1	18765001	18775000	28	0.322015	.
5	25375001	25385000	119	0.321924	PLA2G4B
1	78765001	78775000	83	0.32189	.
2	23530001	23540000	230	0.321864	.
5	51285001	51295000	141	0.321828	.
6	15350001	15360000	53	0.321796	.
1	89450001	89460000	139	0.321722	.
2	104010001	104020000	125	0.321682	.
2	86535001	86545000	20	0.321646	.
6	15235001	15245000	29	0.321633	.
1	184410001	184420000	179	0.321629	TRPC6
5	7705001	7715000	123	0.321603	FAR1
7	13550001	13560000	128	0.321377	RAPH1
22	2115001	2125000	45	0.32131	.
11	5845001	5855000	112	0.321234	.
7	17570001	17580000	232	0.321184	RAPGEF4
2	142550001	142560000	90	0.321179	ZFAT
2	123720001	123730000	78	0.321146	MMP16
1	10720001	10730000	56	0.321118	CACNA2D1
1	152390001	152400000	34	0.321104	.
2	99750001	99760000	88	0.321004	.
2	123860001	123870000	58	0.320925	.
2	11820001	11830000	28	0.32078	LOC100858869,KLF6
1	94205001	94215000	95	0.320775	.
5	25770001	25780000	149	0.320772	PLA2G4EL1
2	143630001	143640000	77	0.320671	.
3	53615001	53625000	37	0.320663	.
1	58205001	58215000	151	0.320621	MTPN
2	86540001	86550000	21	0.320416	.
10	19885001	19895000	167	0.320384	.
1	12010001	12020000	140	0.320305	MAGI2
1	114080001	114090000	173	0.320281	TSPAN7
1	122920001	122930000	164	0.320178	.
2	70775001	70785000	51	0.320167	.
6	12640001	12650000	78	0.320139	LOC423719,CDH23
1	63845001	63855000	100	0.320088	.
2	87775001	87785000	99	0.320003	.
1	94215001	94225000	59	0.319927	.
7	13525001	13535000	185	0.319873	RAPH1
3	104335001	104345000	200	0.319809	IFT172,NUMBL
2	47690001	47700000	182	0.319702	BBS9
10	17490001	17500000	148	0.3197	MEF2A
3	101970001	101980000	140	0.31968	LDAH
13	18535001	18545000	58	0.319676	RBM27
2	112585001	112595000	65	0.319664	.
9	15755001	15765000	178	0.319662	PRSS56,CHRND,CHRNG
1	184995001	185005000	112	0.319595	CNTN5
4	64450001	64460000	93	0.319568	DLC1
2	134985001	134995000	113	0.319557	TRPS1
27	4505001	4515000	158	0.319442	ASIC2
13	2205001	2215000	21	0.319424	ANKHD1
3	89885001	89895000	52	0.319382	CSMD1
3	93005001	93015000	82	0.319344	MYT1L
24	230001	240000	94	0.319303	TMEM218,PKNOX2
1	85735001	85745000	196	0.319219	CMSS1
2	73130001	73140000	69	0.319177	CDH12
3	2785001	2795000	42	0.319168	SPTBN1
3	103740001	103750000	104	0.319159	KLHL29
1	96950001	96960000	184	0.319116	.
1	123790001	123800000	111	0.319094	GLRA2,LOC107049118
1	122905001	122915000	166	0.319063	.
3	53595001	53605000	32	0.319051	.
2	56385001	56395000	213	0.319006	CTDP1
4	31620001	31630000	172	0.318986	TTC29
6	4990001	5000000	230	0.318975	SH2D4B
17	605001	615000	28	0.318864	CCDC189,ANKMY1
1	117745001	117755000	68	0.318848	IL1RAPL1
1	95380001	95390000	72	0.318827	CADM2
2	122955001	122965000	128	0.318807	.
9	15760001	15770000	160	0.318741	CHRNG,EIF4E2
10	16485001	16495000	118	0.318627	.
1	162570001	162580000	67	0.318544	.
3	50895001	50905000	33	0.318375	.
15	1485001	1495000	117	0.318368	ARVCF
22	1395001	1405000	43	0.318298	LOC770277,R3HCC1,CHMP7
1	52845001	52855000	141	0.318271	LARGE1
2	123740001	123750000	94	0.318263	MMP16
4	64540001	64550000	80	0.318262	DLC1
2	73110001	73120000	28	0.318255	CDH12
14	12500001	12510000	116	0.318251	HBZ,HBAD
5	51665001	51675000	111	0.31823	.
33	5405001	5415000	136	0.318154	EIF4B,KRT18
7	13515001	13525000	162	0.318148	RAPH1
1	18700001	18710000	62	0.318043	.
2	99180001	99190000	144	0.318037	PTPRM
1	27900001	27910000	75	0.318033	.
4	325001	335000	78	0.318018	.
3	98650001	98660000	103	0.317996	.
1	103580001	103590000	62	0.317936	.
2	74940001	74950000	93	0.317799	.
1	18625001	18635000	81	0.317782	.
6	12935001	12945000	194	0.317779	.
3	32930001	32940000	145	0.317766	.
1	52630001	52640000	159	0.317756	.
2	69060001	69070000	115	0.317753	.
1	182895001	182905000	133	0.31768	.
33	3710001	3720000	13	0.317658	.
3	84000001	84010000	58	0.317641	.
1	55170001	55180000	93	0.317632	.
6	12630001	12640000	88	0.317609	CDH23
3	83795001	83805000	43	0.317584	.
2	71325001	71335000	66	0.317541	.
1	75515001	75525000	16	0.317533	.
1	85680001	85690000	203	0.317516	DCBLD2
4	25030001	25040000	103	0.317477	PALLD
2	74885001	74895000	89	0.31743	.
1	185100001	185110000	111	0.317412	CNTN5
2	46185001	46195000	156	0.317399	LOC420734,GPR141
6	12690001	12700000	132	0.317399	CHST3,AIFM2,H2AFY2
1	162090001	162100000	34	0.317397	.
27	7685001	7695000	66	0.317371	GHDC,PIBPPDD4L,STAT5B
5	34740001	34750000	114	0.31737	NUBPL
3	90210001	90220000	43	0.317335	.
1	10615001	10625000	95	0.317328	CACNA2D1
33	5660001	5670000	47	0.317297	DIP2B
7	17480001	17490000	149	0.317278	RAPGEF4
1	10245001	10255000	49	0.317254	.
5	2320001	2330000	29	0.317246	.
2	10975001	10985000	91	0.317239	.
1	10510001	10520000	106	0.31714	CACNA2D1
13	2225001	2235000	19	0.317069	ANKHD1
2	11055001	11065000	90	0.317017	.
5	26815001	26825000	51	0.316911	DPF3
2	23280001	23290000	158	0.316868	.
2	101420001	101430000	148	0.316857	.
3	49945001	49955000	124	0.316815	.
14	6815001	6825000	153	0.316776	TRAF7
1	184805001	184815000	54	0.316685	CNTN5
1	184615001	184625000	167	0.316672	ARHGAP42
4	72285001	72295000	47	0.316585	.
1	6570001	6580000	69	0.316565	USP6NL
3	22870001	22880000	85	0.316543	SYT14
27	4460001	4470000	154	0.316536	ASIC2
5	10775001	10785000	138	0.316505	CYP2R1,CALCB
2	124070001	124080000	111	0.316381	.
4	74480001	74490000	183	0.316379	ADGRA3L
3	81695001	81705000	134	0.316331	KCNQ5
3	1660001	1670000	62	0.316321	.
2	87480001	87490000	59	0.316316	.
3	62530001	62540000	165	0.316268	.
9	9775001	9785000	108	0.316216	SPHKAP
5	49955001	49965000	106	0.316175	RCOR1
9	18805001	18815000	130	0.316111	.
1	72410001	72420000	90	0.316059	.
4	10165001	10175000	146	0.316034	.
9	8005001	8015000	146	0.316005	.
1	89445001	89455000	106	0.31595	.
2	121895001	121905000	135	0.31595	.
1	169925001	169935000	185	0.315938	.
1	35185001	35195000	70	0.315923	.
1	186035001	186045000	141	0.315912	.
8	2580001	2590000	190	0.31586	NEK7
4	78775001	78785000	136	0.315855	.
6	14995001	15005000	82	0.315834	.
2	36160001	36170000	31	0.315804	.
3	107120001	107130000	190	0.315781	OvoDA1-2,OvoDA3
27	4480001	4490000	113	0.315766	ASIC2
2	45210001	45220000	95	0.315745	.
2	99755001	99765000	152	0.315622	.
3	105310001	105320000	189	0.315541	OTOF
5	43945001	43955000	153	0.31551	KCNK13
9	10040001	10050000	167	0.315504	PID1
24	965001	975000	164	0.315446	ETS1
1	184730001	184740000	67	0.315405	.
1	5870001	5880000	89	0.315397	.
2	123710001	123720000	70	0.315382	MMP16
18	8100001	8110000	169	0.315358	.
1	63925001	63935000	84	0.315323	PIK3C2G
1	77345001	77355000	118	0.315322	CASR
11	80001	90000	71	0.315314	LOC415616,PLA2G15
1	52640001	52650000	156	0.315288	.
1	185020001	185030000	61	0.315231	CNTN5
6	6360001	6370000	277	0.31523	.
7	36655001	36665000	20	0.315216	BAZ2B
2	81915001	81925000	40	0.315158	.
7	20055001	20065000	113	0.315147	COBLL1
1	185195001	185205000	84	0.315135	CNTN5
1	185030001	185040000	41	0.315072	CNTN5
2	120640001	120650000	122	0.315054	STMN2
2	119110001	119120000	50	0.314947	.
1	153620001	153630000	202	0.314844	.
7	17530001	17540000	188	0.314834	RAPGEF4
14	12505001	12515000	112	0.314819	HBZ,HBAD,HBA1
1	93840001	93850000	141	0.314817	GJA5
15	2695001	2705000	54	0.314791	GALNT9
1	95385001	95395000	60	0.314773	.
13	2285001	2295000	15	0.314652	ANKHD1
24	1005001	1015000	108	0.31464	FLI1
2	144015001	144025000	69	0.314632	.
1	114335001	114345000	194	0.314613	SRPX
3	103760001	103770000	117	0.31457	KLHL29
2	73100001	73110000	37	0.314546	CDH12
2	134970001	134980000	70	0.314454	TRPS1
1	46175001	46185000	120	0.314443	.
1	33045001	33055000	186	0.314431	USP15
11	19110001	19120000	49	0.314388	ZFHX3
3	104310001	104320000	192	0.314292	ZNF512
5	36105001	36115000	158	0.314279	SPTSSA
4	50275001	50285000	120	0.314163	SLC4A4
3	84005001	84015000	61	0.314157	.
4	46985001	46995000	159	0.314143	PPM1K,WDFY3
1	56660001	56670000	250	0.314112	.
12	13810001	13820000	166	0.314002	SYNPR
15	10780001	10790000	144	0.313952	.
6	13400001	13410000	114	0.313929	ZMIZ1
2	11000001	11010000	62	0.313901	.
2	112385001	112395000	49	0.313894	.
1	103585001	103595000	103	0.313881	.
8	480001	490000	14	0.313868	AMY2A
1	93835001	93845000	155	0.313855	GJA5
11	5880001	5890000	76	0.313829	.
6	15420001	15430000	64	0.313689	LOC112532693,ZNF503
8	8985001	8995000	134	0.313681	.
1	55150001	55160000	65	0.313601	THL
9	20335001	20345000	83	0.313528	MECOM
3	98675001	98685000	95	0.313468	.
1	10610001	10620000	122	0.313466	CACNA2D1
1	163335001	163345000	114	0.313349	.
1	51665001	51675000	67	0.313314	CACNG2
4	330001	340000	70	0.313308	GPR83L
3	110285001	110295000	62	0.313249	.
3	89485001	89495000	71	0.313175	CSMD1
8	470001	480000	12	0.313157	AMY2A
1	160455001	160465000	22	0.313146	PCDH9
5	36080001	36090000	152	0.313072	LOC112532533
12	13785001	13795000	204	0.312995	.
6	1910001	1920000	127	0.31299	.
30	875001	885000	48	0.312884	LOC107049075,LOC107050163
3	9070001	9080000	179	0.31288	ALK
9	13275001	13285000	150	0.312869	ATP13A5
4	365001	375000	99	0.312853	LOC100859173
1	41865001	41875000	23	0.312812	LRRIQ1
11	19080001	19090000	84	0.312792	PSMD7,ZFHX3
1	18715001	18725000	58	0.312757	.
1	39215001	39225000	84	0.312757	SYT1
1	75510001	75520000	22	0.312739	FOXJ2
1	52245001	52255000	111	0.312718	ISX
2	56025001	56035000	122	0.312713	RECK
6	4775001	4785000	140	0.312687	.
1	142435001	142445000	42	0.31268	.
5	59570001	59580000	126	0.312679	.
9	18290001	18300000	146	0.312625	.
4	47640001	47650000	120	0.312583	.
24	300001	310000	59	0.312506	MSANTD2
3	99060001	99070000	92	0.312458	.
4	810001	820000	101	0.312427	.
1	149780001	149790000	58	0.312411	.
3	32935001	32945000	81	0.312409	.
1	41585001	41595000	61	0.312324	.
2	86050001	86060000	100	0.312294	IRX4
1	176020001	176030000	128	0.31227	FRY
1	128635001	128645000	42	0.312233	.
1	154010001	154020000	121	0.312167	.
12	9535001	9545000	189	0.312159	H1FX,RAB7A
1	185005001	185015000	197	0.312118	CNTN5
3	89895001	89905000	65	0.3121	CSMD1
2	56390001	56400000	155	0.312074	CTDP1
6	13085001	13095000	102	0.311982	.
3	14795001	14805000	69	0.311972	.
4	7220001	7230000	111	0.311956	.
2	74950001	74960000	70	0.311942	.
1	51580001	51590000	78	0.311874	NCF4
1	182665001	182675000	164	0.311717	GRIA4
2	55640001	55650000	87	0.311665	TPPP
1	73080001	73090000	30	0.311653	.
6	14650001	14660000	26	0.311618	KCNMA1
2	139535001	139545000	137	0.31161	.
1	54880001	54890000	147	0.311572	.
1	128455001	128465000	50	0.311495	.
4	70880001	70890000	114	0.311444	.
7	8635001	8645000	35	0.311428	.
3	89380001	89390000	106	0.31139	CSMD1
2	71285001	71295000	51	0.311362	.
3	9020001	9030000	210	0.311354	ALK
6	26445001	26455000	160	0.311285	SORCS1
2	34965001	34975000	80	0.311162	.
2	99220001	99230000	143	0.310935	PTPRM
1	98730001	98740000	99	0.310924	ROBO2
1	10605001	10615000	112	0.310923	CACNA2D1
6	15390001	15400000	128	0.310917	C6H10orf11
1	112730001	112740000	116	0.310891	.
1	94475001	94485000	79	0.310873	.
2	122025001	122035000	131	0.310742	.
3	9005001	9015000	197	0.31069	ALK
1	162870001	162880000	83	0.310636	.
1	185000001	185010000	137	0.31059	CNTN5
6	12710001	12720000	62	0.310558	H2AFY2
3	85415001	85425000	39	0.310528	EYS
1	173350001	173360000	174	0.310424	LOC107052202
2	121905001	121915000	92	0.310407	.
3	105390001	105400000	164	0.310391	EFR3B
2	81910001	81920000	50	0.310283	.
2	36130001	36140000	33	0.310212	.
2	72490001	72500000	50	0.31019	.
3	33500001	33510000	137	0.310152	.
9	17705001	17715000	120	0.310143	PIK3CA
2	140300001	140310000	145	0.310125	.
1	142240001	142250000	45	0.310083	FAM155A
5	5420001	5430000	113	0.310064	ELP4
6	12965001	12975000	95	0.310053	ZCCHC24
14	11460001	11470000	153	0.310009	RBFOX1
2	23760001	23770000	192	0.309999	PPP1R9A
8	8980001	8990000	102	0.309996	.
11	6890001	6900000	129	0.309984	ZNF423
5	39105001	39115000	157	0.309974	ANGEL1,LRRC74A
2	112475001	112485000	117	0.309963	.
8	510001	520000	29	0.309949	AMY2A
5	23235001	23245000	134	0.30992	MYBPC3
9	10780001	10790000	108	0.309906	U2SURP
3	50630001	50640000	140	0.30984	TIAM2
1	77335001	77345000	97	0.309786	.
2	34940001	34950000	88	0.309786	TBC1D5
1	128485001	128495000	50	0.309772	.
24	490001	500000	104	0.30977	KIRREL3
2	122090001	122100000	83	0.309763	.
9	5680001	5690000	158	0.309761	PER2
3	49635001	49645000	79	0.309736	.
2	125480001	125490000	144	0.309713	.
2	57115001	57125000	89	0.309698	.
2	141310001	141320000	107	0.309651	EFR3A
27	4550001	4560000	145	0.309609	ASIC2
2	55845001	55855000	145	0.309574	COL15A1
1	173395001	173405000	121	0.309558	POSTN
1	138455001	138465000	190	0.309535	RASA3
1	160495001	160505000	33	0.309516	PCDH9
17	600001	610000	36	0.309456	PRF1,CCDC189,ANKMY1
2	86615001	86625000	44	0.309455	.
2	55800001	55810000	178	0.309428	LRRC14B
3	50075001	50085000	151	0.309343	.
13	2275001	2285000	18	0.309255	ANKHD1
2	112520001	112530000	79	0.3092	.
5	51775001	51785000	152	0.309196	SIVA1
24	1010001	1020000	100	0.309157	FLI1
1	85685001	85695000	172	0.309114	DCBLD2
1	94165001	94175000	146	0.309099	.
1	41655001	41665000	42	0.309043	.
2	123870001	123880000	48	0.30904	.
2	123255001	123265000	103	0.308985	.
2	99025001	99035000	122	0.308941	PTPRM
1	43045001	43055000	39	0.308924	KITLG
9	16760001	16770000	67	0.308907	.
6	14930001	14940000	78	0.3089	.
15	2690001	2700000	50	0.308874	GALNT9
9	16745001	16755000	72	0.308865	.
2	122005001	122015000	57	0.30884	.
2	139530001	139540000	144	0.308834	.
10	20115001	20125000	123	0.308811	ADAMTS7
1	10590001	10600000	98	0.308762	CACNA2D1
1	134080001	134090000	124	0.308741	AFF3
1	58380001	58390000	157	0.308721	SLC13A4
1	87285001	87295000	166	0.308648	.
6	8075001	8085000	144	0.308627	.
1	64080001	64090000	118	0.308564	PIK3C2G
7	13530001	13540000	163	0.308506	RAPH1

[truncated: 2 more sheets: Table S11, Table S12]
